# Supplementary material for: Mapping QTLs and association of differentially expressed gene transcripts for multiple agronomic traits under different nitrogen levels in sorghum
Source: BMC Plant Biol. 2016 Jan 13;16:16. doi: 10.1186/s12870-015-0696-x (PMC4710988; doi:10.1186/s12870-015-0696-x)
Supplement: Additional file 1: — Basic parameters showing soil properties at two N levels across years. (xls 22.0 kb) [file 12870_2015_696_MOESM1_ESM.xls]

## Sheet: Additional file 1
Basic parameters showing soil properties at two N levels across years
Year & N level	2011 NN	2011 NN	2012 NN	2012 NN	2011 LN	2011 LN	2012 LN	2012 LN
Depth (inches)	0-12	12-24	0-12	12-24	0-12	12-24	0-12	12-24
pH	5.9	6.3	6	6	6	6.2	5.9	6.1
Excess Lime	NONE	NONE	NONE	NONE	NONE	NONE	NONE	NONE
Organic Matter (%)	2.4	2.2	2.4	2.1	2.4	1.4	2.4	1.8
Nitrate ppm	8.6	9.4	11.8	11.1	0.3	0.5	0.9	1.4
P (ppm)	16	10	12	15	14	9	20	16
Ammonium Acetate	0	0	0	0	0	0	0	0
K (ppm)	356	267	381	348	279	265	300	329
Ca (ppm)	2475	2773	2260	2544	2774	3016	2328	2831
Mg (ppm)	374	519	347	474	725	835	536	752
Na (ppm)	10	19	15	18	20	34	17	25
Ca-sulphate	8	6	8	12	7	6	7	6
NN-normal N (100 kg.ha-1 fertilizer) LN-low N (0 kg.ha-1 fertilizer) filed conditions
