# Supplementary material for: Mapping QTLs and association of differentially expressed gene transcripts for multiple agronomic traits under different nitrogen levels in sorghum
Source: BMC Plant Biol. 2016 Jan 13;16:16. doi: 10.1186/s12870-015-0696-x (PMC4710988; doi:10.1186/s12870-015-0696-x)
Supplement: Additional file 2: — Genetic distribution of SNPs discovered using genotyping-by-sequencing (GBS) in CK60 x China17 population. (xlsx 41.1 kb) [file 12870_2015_696_MOESM2_ESM.xlsx]

## Sheet: Additional file 2
Genetic distribution of SNPs discovered using genotyping-by-sequencing (GBS) in CK60 x China17 population
logFC =log2 (CK60/China17)
SNP	Chromosome	Genetic Position (cM)	GeneID	Feature	Start	Stop	logFC ratio	P-value (FDR corrected value)	Annoatation
S1_378289	1	0	Sb01g000470	exon	378207	378342
S1_399565	1	0	Sb01g000500	exon	399040	399792	2.606	0.002569	Lysine decarboxylase family protein
S1_884582	1	2.88
S1_922635	1	3.44	Sb01g000990	Upstream	922440	922939
S1_1218250	1	5.85
S1_1232724	1	8.1	Sb01g001280	intron	1232519	1232752
S1_1278720	1	8.63
S1_1485934	1	10.27	Sb01g001660	exon	1484862	1485958
S1_1552255	1	10.84
S1_2709004	1	14.05	Sb01g003380	exon	2708887	2709923
S1_2286635	1	15.76	Sb01g002775	exon	2286563	2286752
S1_2304270	1	16.88	Sb01g002790	Upstream	2304033	2304532
S1_2320744	1	17.4	Sb01g002820	exon	2319774	2321281
S1_2578438	1	20.21
S1_2736475	1	23.09
S1_2833835	1	23.62	Sb01g003510	Upstream	2833376	2833875
S1_2853224	1	23.62	Sb01g003530	exon	2852990	2853495
S1_2835163	1	23.62	Sb01g003510	intron	2834349	2836043
S1_2854555	1	25.33	Sb01g003530	exon	2854136	2854694
S1_2947034	1	27.14	Sb01g003650	exon	2947032	2947254
S1_2983865	1	27.72	Sb01g003710	Upstream	2983431	2983930
S1_2983870	1	27.72	Sb01g003710	Upstream	2983431	2983930
S1_2983873	1	27.72	Sb01g003710	Upstream	2983431	2983930
S1_2983876	1	27.72	Sb01g003710	Upstream	2983431	2983930
S1_3356469	1	28.31	Sb01g004160	exon	3356299	3357587
S1_5701462	1	35.32	Sb01g006770	exon	5700310	5702349
S1_5701508	1	35.32	Sb01g006770	exon	5700310	5702349
S1_5701463	1	35.32	Sb01g006770	exon	5700310	5702349
S1_6055103	1	38.3	Sb01g007130	exon	6054669	6055440
S1_14688032	1	61.95	Sb01g015190	Upstream	14687965	14688464
S1_14173208	1	64.31	Sb01g014850	exon	14172798	14173387
S1_14173358	1	64.86	Sb01g014850	exon	14172798	14173387
S1_14993306	1	69.48	Sb01g015460	exon	14992627	14994863
S1_15524101	1	72.97
S1_15524114	1	72.97
S1_15813653	1	73.94	Sb01g016030	exon	15813563	15813994
S1_15838546	1	74.47	Sb01g016060	exon	15836394	15838983
S1_17500109	1	76.75	Sb01g017120	exon	17499869	17500290
S1_17508472	1	77.27
S1_17508503	1	77.27
S1_18502277	1	83.98
S1_18923952	1	88.81
S1_20158034	1	94.65
S1_20278491	1	96.44
S1_21882288	1	99.42	Sb01g019970	intron	21881791	21899802
S1_21945581	1	100.41	Sb01g020000	Upstream	21945477	21945976
S1_22010795	1	100.91	Sb01g020070	exon	22010184	22012025
S1_24852483	1	108.87	Sb01g021300	exon	24851420	24852915
S1_27020186	1	116.94	Sb01g022050	exon	27019305	27021584
S1_28168303	1	120.56
S1_28567551	1	120.56
S1_30196977	1	121.64	Sb01g023060	exon	30196937	30197476
S1_30365773	1	122.76
S1_39514664	1	124.95
S1_39531286	1	125.93
S1_43749969	1	128.13	Sb01g026210	exon	43749547	43751855
S1_45185736	1	131.1	Sb01g026590	Upstream	45185412	45185911
S1_45218453	1	131.67
S1_45227422	1	132.78
S1_46722746	1	136.12	Sb01g027250	exon	46722335	46723296
S1_46722722	1	136.62	Sb01g027250	exon	46722335	46723296
S1_46722728	1	136.62	Sb01g027250	exon	46722335	46723296
S1_47189548	1	137.66	Sb01g027411	exon	47189365	47189916
S1_48360719	1	138.22	Sb01g027770	exon	48360316	48361123
S1_48510814	1	138.82	Sb01g027850	exon	48510652	48511092
S1_48459145	1	140.65	Sb01g027830	exon	48459131	48459413
S1_48459147	1	140.65	Sb01g027830	exon	48459131	48459413
S1_48510903	1	141.83	Sb01g027850	exon	48510652	48511092
S1_49374924	1	144.67	Sb01g028270	exon	49374722	49375171
S1_49638530	1	145.84	Sb01g028440	exon	49638321	49638596
S1_50104916	1	150.73	Sb01g028700	exon	50104773	50105506	1.769	0.00228	Chloroplast beta-amylase
S1_50614823	1	157.67
S1_50837764	1	158.16	Sb01g029090	exon	50837685	50837828
S1_52345182	1	172.75	Sb01g030140	exon	52344851	52345488
S1_52456475	1	174.48	Sb01g030230	intron	52456181	52456610
S1_52456466	1	174.48	Sb01g030230	intron	52456181	52456610
S1_52576051	1	175.62	Sb01g030250	intron	52575953	52576091
S1_54409509	1	184.62	Sb01g031720	exon	54408267	54410261
S1_54602266	1	186.95
S1_54743129	1	189.13	Sb01g031990	exon	54742280	54744249
S1_54776428	1	191.43
S1_54776429	1	191.43
S1_55293269	1	192.01
S1_55281829	1	192.01	Sb01g032380	Upstream	55281735	55282234
S1_55350197	1	192.56	Sb01g032450	Upstream	55349814	55350313
S1_55726324	1	197.34	Sb01g032790	Downstream	55726299	55726798
S1_55726325	1	197.34	Sb01g032790	Downstream	55726299	55726798
S1_57821154	1	205.97	Sb01g034380	exon	57821023	57821239
S1_58229710	1	207.66
S1_58866239	1	208.22	Sb01g035330	exon	58865856	58866243
S1_59052581	1	208.22
S1_59080688	1	208.22	Sb01g035510	exon	59080565	59080741
S1_59595161	1	209.44	Sb01g035950	intron	59594083	59597927
S1_61709496	1	210.54	Sb01g038140	exon	61707848	61709648
S1_61709596	1	210.54	Sb01g038140	exon	61707848	61709648
S1_61786623	1	211.1	Sb01g038240	Downstream	61786550	61787049
S1_61836509	1	212.76
S1_62490042	1	214.36	Sb01g039030	exon	62489726	62490181
S1_62490064	1	214.36	Sb01g039030	exon	62489726	62490181
S1_62490067	1	214.36	Sb01g039030	exon	62489726	62490181
S1_64028031	1	214.88	Sb01g040720	intron	64027910	64028088
S1_64266923	1	215.94	Sb01g040980	exon	64266659	64267680
S1_71768492	1	232.7	Sb01g048780	Upstream	71768324	71768823
S1_71768495	1	232.7	Sb01g048780	Upstream	71768324	71768823
S1_72328974	1	238.57	Sb01g049320	exon	72328635	72329059
S1_72412785	1	242.95	Sb01g049420	exon	72412652	72413547
S2_470762	2	0	Sb02g000550	exon	470676	471000
S2_470764	2	0	Sb02g000550	exon	470676	471000
S2_511521	2	0	Sb02g000630	exon	511365	511992
S2_673587	2	2.25	Sb02g000820	exon	672320	674242
S2_320174	2	4.42
S2_318546	2	5.51	Sb02g000380	exon	318152	318610
S2_511563	2	6.65	Sb02g000630	exon	511365	511992
S2_511566	2	6.65	Sb02g000630	exon	511365	511992
S2_511569	2	6.65	Sb02g000630	exon	511365	511992
S2_381624	2	7.73	Sb02g000440	exon	380093	381832
S2_392685	2	7.73	Sb02g000450	Downstream	392509	393008
S2_320245	2	7.73
S2_1015499	2	10.52	Sb02g001140	exon	1015444	1016073
S2_1009207	2	12.2
S2_1519702	2	15.33	Sb02g001645	Upstream	1519375	1519874
S2_1815976	2	18.35	Sb02g001850	exon	1815084	1816675
S2_1815652	2	20.07	Sb02g001850	exon	1815084	1816675
S2_1825970	2	20.63	Sb02g001860	exon	1825620	1826423
S2_1825967	2	20.63	Sb02g001860	exon	1825620	1826423
S2_2107380	2	22.25	Sb02g002080	exon	2107109	2107896
S2_2187914	2	22.79	Sb02g002150	exon	2187398	2188136	7.003	3.773e-19	PR1 pathogenesis-related gene 1
S2_2189903	2	22.79	Sb02g002160	exon	2189866	2190275
S2_2071188	2	25.09	Sb02g002070	exon	2071082	2071955
S2_2187837	2	27.29	Sb02g002150	exon	2187398	2188136	7.003	3.773e-19	PR1 pathogenesis-related gene 1
S2_2187838	2	27.29	Sb02g002150	exon	2187398	2188136	7.003	3.773e-19	PR1 pathogenesis-related gene 1
S2_2640195	2	28.99	Sb02g002510	exon	2639593	2641062
S2_2843357	2	30.66
S2_3791546	2	39.42
S2_3967143	2	51.81	Sb02g003510	exon	3966929	3967998	-4.491	4.784e-10	3-oxo-5-alpha-steroid 4-dehydrogenase family protein
S2_8656389	2	63.8
S2_8478579	2	63.8	Sb02g006690	exon	8477598	8479751
S2_14839497	2	77.79	Sb02g010100	5' UTR	14839445	14839527
S2_19877513	2	83.49	Sb02g011940	exon	19877246	19877575
S2_54414930	2	84.59
S2_56084340	2	87.68	Sb02g022830	exon	56083527	56085241
S2_56439901	2	89.91
S2_57518580	2	95.56	Sb02g023660	exon	57518158	57519419
S2_57518325	2	96.17	Sb02g023660	exon	57518158	57519419
S2_57518328	2	96.17	Sb02g023660	exon	57518158	57519419
S2_57518544	2	96.78	Sb02g023660	exon	57518158	57519419
S2_59000831	2	107.82	Sb02g024580	exon	59000385	59001014
S2_59000820	2	107.82	Sb02g024580	exon	59000385	59001014
S2_59799911	2	134.11	Sb02g025080	exon	59799364	59800016
S2_62237517	2	143.68	Sb02g027000	Upstream	62237019	62237518
S2_62079242	2	148.4	Sb02g026860	exon	62078986	62079400
S2_69609245	2	177.48	Sb02g035100	exon	69608293	69609409
S2_69609259	2	177.48	Sb02g035100	exon	69608293	69609409
S2_69609246	2	177.48	Sb02g035100	exon	69608293	69609409
S2_70390272	2	199.01
S2_72850693	2	204.14
S3_220238	3	0	Sb03g000350	exon	219385	222062
S3_784615	3	2.47
S3_1442649	3	5.42
S3_1617820	3	5.95
S3_1629169	3	7	Sb03g001800	Upstream	1628763	1629262
S3_1902019	3	9.15	Sb03g002050	exon	1901918	1902886
S3_1955068	3	9.71	Sb03g002090	exon	1954980	1955299
S3_1902377	3	10.91	Sb03g002050	exon	1901918	1902886
S3_1996409	3	12.08
S3_2486423	3	16.69	Sb03g002590	intron	2486385	2486474
S3_2510780	3	17.23	Sb03g002610	Upstream	2510709	2511208
S3_2650716	3	21.78	Sb03g002760	exon	2650094	2651524
S3_2543818	3	23.68	Sb03g002640	intron	2542561	2543831
S3_3191686	3	25.31
S3_4512240	3	30.27
S3_4542721	3	30.86	Sb03g004220	intron	4542314	4542782
S3_3511912	3	31.96
S3_4290756	3	31.96
S3_4521544	3	31.96	Sb03g004210	exon	4521467	4522309
S3_5716269	3	34.23	Sb03g005640	exon	5716241	5716339
S3_5769112	3	37.85	Sb03g005690	exon	5768772	5769521
S3_6321121	3	44.47
S3_6723121	3	46.88	Sb03g006570	Downstream	6722740	6723239
S3_6676938	3	47.97	Sb03g006530	Upstream	6676689	6677188
S3_6574210	3	48.51	Sb03g006420	intron	6570867	6574957
S3_6614256	3	49.06
S3_6723223	3	50.16	Sb03g006570	Downstream	6722740	6723239
S3_6854951	3	56.44	Sb03g006650	exon	6854787	6856162
S3_7548110	3	59.46
S3_7763233	3	60.57	Sb03g007420	5' UTR	7763221	7763326
S3_9687606	3	62.92	Sb03g008900	exon	9687449	9688019
S3_11765119	3	66.59	Sb03g010760	exon	11764674	11766059
S3_13273771	3	70.44	Sb03g011710	exon	13272716	13273982
S3_13153333	3	71.59
S3_15724383	3	76.27	Sb03g012940	Upstream	15724298	15724797
S3_15871132	3	76.85	Sb03g013040	Downstream	15870635	15871134
S3_15871133	3	76.85	Sb03g013040	Downstream	15870635	15871134
S3_15871129	3	76.85	Sb03g013040	Downstream	15870635	15871134
S3_15871125	3	76.85	Sb03g013040	Downstream	15870635	15871134
S3_15871127	3	76.85	Sb03g013040	Downstream	15870635	15871134
S3_15871131	3	76.85	Sb03g013040	Downstream	15870635	15871134
S3_15871130	3	76.85	Sb03g013040	Downstream	15870635	15871134
S3_15871331	3	78
S3_16366792	3	79.09	Sb03g013310	exon	16366385	16366916
S3_16096081	3	80.74	Sb03g013190	exon	16095871	16096180
S3_16096087	3	80.74	Sb03g013190	exon	16095871	16096180
S3_53214410	3	86.25	Sb03g026430	intron	53214074	53214666
S3_53201944	3	86.79
S3_53201938	3	86.79
S3_53702581	3	94.69	Sb03g026790	exon	53702525	53702708	9.219	1.364e-13	Galactose mutarotase-like superfamily protein
S3_61028652	3	107.46	Sb03g032605	Upstream	61028176	61028675
S3_60694374	3	111.49	Sb03g032260	exon	60693795	60694758
S3_68141221	3	127.51	Sb03g040510	exon	68140707	68141747
S3_72520070	3	141.9	Sb03g045260	Upstream	72519602	72520101
S3_73132899	3	145.75	Sb03g045940	exon	73132546	73133441
S3_73132814	3	146.77	Sb03g045940	exon	73132546	73133441
S3_73289796	3	148.4	Sb03g046120	exon	73289177	73289929
S3_73274928	3	150.17	Sb03g046100	exon	73274786	73275010
S3_73273797	3	150.72	Sb03g046100	exon	73273396	73274723
S4_173389	4	0
S4_409492	4	1.77	Sb04g000580	exon	408967	409768	1.698	0.003937	Lactate/malate dehydrogenase family protein
S4_494759	4	6.04
S4_562532	4	6.59	Sb04g000740	exon	562530	562729
S4_617586	4	9.5	Sb04g000790	intron	616238	617683
S4_685865	4	9.5	Sb04g000830	exon	685203	685907
S4_808767	4	10.6	Sb04g000970	exon	807816	809771	3.204	3.719e-06	NRT2.4 nitrate transporter 2.4
S4_1027201	4	11.15	Sb04g001210	exon	1026974	1029226
S4_1029202	4	11.15	Sb04g001210	exon	1026974	1029226
S4_1072576	4	13.42	Sb04g001240	intron	1072480	1073042
S4_1138761	4	15.07
S4_1208411	4	19.2	Sb04g001420	exon	1208210	1208522
S4_1208377	4	19.2	Sb04g001420	exon	1208210	1208522
S4_1346290	4	22.18	Sb04g001590	5' UTR	1346261	1346387	2.1	0.0005511	tyrosine kinase family protein
S4_1346289	4	22.18	Sb04g001590	5' UTR	1346261	1346387	2.1	0.0005511	tyrosine kinase family protein
S4_1355939	4	22.71	Sb04g001600	exon	1355833	1355970
S4_1358269	4	23.26	Sb04g001600	exon	1358082	1359134
S4_1358949	4	24.41	Sb04g001600	exon	1358082	1359134
S4_1358948	4	24.41	Sb04g001600	exon	1358082	1359134
S4_1358934	4	24.41	Sb04g001600	exon	1358082	1359134
S4_1358947	4	24.41	Sb04g001600	exon	1358082	1359134
S4_1383915	4	24.96	Sb04g001630	5' UTR	1383870	1383949
S4_4934500	4	34.53
S4_6212357	4	41.92	Sb04g006250	exon	6211940	6213080	2.186	0.003826	Voltage-gated chloride channel family protein
S4_7512510	4	45.58	Sb04g007310	Upstream	7512440	7512939
S4_7512530	4	45.58	Sb04g007310	Upstream	7512440	7512939
S4_7512516	4	45.58	Sb04g007310	Upstream	7512440	7512939
S4_7512515	4	45.58	Sb04g007310	Upstream	7512440	7512939
S4_7512512	4	45.58	Sb04g007310	Upstream	7512440	7512939
S4_7512511	4	45.58	Sb04g007310	Upstream	7512440	7512939
S4_7375976	4	46.73	Sb04g007210	exon	7374348	7376191
S4_7497053	4	46.73	Sb04g007290	exon	7496783	7497342
S4_8111357	4	50.03
S4_8663011	4	54.59	Sb04g007990	exon	8662318	8663963
S4_10282673	4	59.8
S4_10808519	4	69.37
S4_10858207	4	69.37	Sb04g009040	exon	10858185	10858478
S4_14895522	4	72.54
S4_14836242	4	72.54	Sb04g010660	intron	14832078	14839149
S4_12484872	4	75.71
S4_14053989	4	76.87	Sb04g010340	exon	14053832	14054382
S4_15911365	4	77.42
S4_20334404	4	77.42
S4_46918628	4	78.04
S4_45940736	4	79.81
S4_45940753	4	79.81
S4_48000182	4	81.39
S4_48482102	4	82.46	Sb04g020620	exon	48481961	48482671
S4_48482099	4	82.46	Sb04g020620	exon	48481961	48482671
S4_47889628	4	83.04
S4_49884103	4	84.9	Sb04g021190	exon	49884067	49884143
S4_53064850	4	95.62	Sb04g023310	intron	53064830	53064913
S4_53169136	4	97.35	Sb04g023460	exon	53168656	53169491
S4_55646944	4	103.37	Sb04g025870	intron	55646886	55646981
S4_55666437	4	104.56
S4_56564366	4	109.52
S4_56025428	4	129.23
S4_67292355	4	154.03
S4_67340158	4	154.03	Sb04g037780	exon	67339739	67340177
S5_6879031	5	0
S5_6879062	5	0
S5_6909629	5	4.28	Sb05g005260	exon	6909469	6909677
S5_8766186	5	12.94
S5_44956096	5	20.02	Sb05g018376	intron	44954753	44959160
S5_45759643	5	23.08	Sb05g018910	exon	45759525	45759801
S5_47950521	5	25.46
S5_47950582	5	25.99
S5_49760183	5	28.94	Sb05g020310	exon	49759929	49760840
S5_53099401	5	35.74
S5_53779330	5	36.88
S5_54473729	5	39.08	Sb05g022530	intron	54473431	54474419
S5_54614554	5	43.36	Sb05g022620	exon	54614443	54614638
S5_55701084	5	52.42
S5_55701083	5	52.42
S5_56127356	5	53.02
S5_56418629	5	56.78
S5_56498793	5	59.72
S5_56498990	5	60.25
S5_56978775	5	61.88	Sb05g024080	exon	56978198	56980327
S5_56982827	5	61.88	Sb05g024090	exon	56982494	56982894
S5_56978698	5	62.39	Sb05g024080	exon	56978198	56980327
S5_57889906	5	63.97
S5_57704617	5	64.52
S5_57788059	5	65.06	Sb05g024580	exon	57787797	57788442
S5_57609687	5	65.62	Sb05g024440	exon	57609329	57609792
S5_57638158	5	65.62	Sb05g024460	exon	57637763	57638271
S5_57638170	5	65.62	Sb05g024460	exon	57637763	57638271
S5_57638179	5	65.62	Sb05g024460	exon	57637763	57638271
S5_57638183	5	65.62	Sb05g024460	exon	57637763	57638271
S5_57918507	5	66.73	Sb05g024660	exon	57917899	57918530
S5_58087936	5	69.74	Sb05g024910	exon	58087411	58088312	-2.153	0.003442	NB-ARC domain-containing disease resistance protein
S5_58087945	5	69.74	Sb05g024910	exon	58087411	58088312	-2.153	0.003442	NB-ARC domain-containing disease resistance protein
S5_58806439	5	73.36	Sb05g025500	exon	58805964	58806488
S5_58972178	5	74.45
S5_59141094	5	76.14	Sb05g025730	intron	59141029	59141270
S5_59373257	5	78.55
S5_59373260	5	78.55
S5_59373265	5	78.55
S5_59373316	5	79.14
S5_59373276	5	79.14
S5_59373273	5	79.14
S5_59373318	5	80.16
S5_59590085	5	83.46
S5_59590097	5	83.46
S5_60213009	5	85.38
S5_59590098	5	87.31
S5_59060534	5	89.97
S5_60206075	5	93.6	Sb05g026340	exon	60204860	60206155
S5_60558188	5	99.47	Sb05g026580	exon	60557701	60558550
S5_61729347	5	107.76	Sb05g027415	Downstream	61728970	61729469
S5_61729332	5	107.76	Sb05g027415	Downstream	61728970	61729469
S5_61651434	5	108.28
S5_61651431	5	108.28
S5_61658238	5	108.85	Sb05g027380	exon	61657960	61659130
S5_61103304	5	108.85	Sb05g027010	exon	61102582	61104264	-2.689	0.001913	Cytochrome P450, family 87
S5_61269586	5	108.85
S5_61269593	5	108.85
S5_61269562	5	108.85
S6_789397	6	0
S6_2126535	6	6.2	Sb06g001420	exon	2126095	2127333
S6_3799293	6	13.76	Sb06g002030	exon	3799170	3799425
S6_8141493	6	16.67
S6_7181540	6	17.74
S6_39382356	6	18.91	Sb06g014270	exon	39381357	39382446
S6_39382351	6	18.91	Sb06g014270	exon	39381357	39382446
S6_39382355	6	18.91	Sb06g014270	exon	39381357	39382446
S6_39000653	6	18.91
S6_39393981	6	19.47	Sb06g014280	intron	39392912	39395648
S6_39394006	6	19.47	Sb06g014280	intron	39392912	39395648
S6_39527918	6	20.04
S6_39393938	6	20.04	Sb06g014280	intron	39392912	39395648
S6_39000659	6	20.04
S6_39381798	6	20.61	Sb06g014270	exon	39381357	39382446
S6_13884102	6	22.32	Sb06g005440	Upstream	13883737	13884236
S6_13884107	6	22.32	Sb06g005440	Upstream	13883737	13884236
S6_7744956	6	22.87
S6_37768125	6	23.43
S6_40486540	6	25.08
S6_40630433	6	25.59
S6_40630411	6	25.59
S6_40486536	6	26.09
S6_40413905	6	26.6	Sb06g014590	Upstream	40413778	40414277
S6_41941905	6	28.92
S6_41970042	6	30.76
S6_43222258	6	35.2	Sb06g015610	Upstream	43221931	43222430
S6_43221581	6	35.2
S6_45466122	6	38.65
S6_51091295	6	43.96
S6_51091294	6	43.96
S6_51074660	6	43.96	Sb06g021860	Upstream	51074483	51074982
S6_50705530	6	43.96	Sb06g021420	5' UTR	50705434	50705616
S6_48858797	6	45.56	Sb06g019280	3' UTR	48858584	48859146
S6_49609588	6	46.61	Sb06g020080	exon	49609070	49609612
S6_49476962	6	47.15	Sb06g019920	exon	49476730	49478073
S6_49476976	6	47.15	Sb06g019920	exon	49476730	49478073
S6_49477006	6	47.15	Sb06g019920	exon	49476730	49478073
S6_51845330	6	47.15	Sb06g022620	5' UTR	51845310	51845358
S6_51845331	6	47.15	Sb06g022620	5' UTR	51845310	51845358
S6_52137940	6	47.7
S6_51884630	6	47.7
S6_51091263	6	47.7
S6_50675607	6	47.7	Sb06g021380	Downstream	50675320	50675819
S6_51074666	6	47.7	Sb06g021860	Upstream	51074483	51074982
S6_50740531	6	47.7	Sb06g021490	exon	50740498	50742345
S6_51074599	6	47.7	Sb06g021860	Upstream	51074483	51074982
S6_50621718	6	47.7
S6_51004379	6	48.19	Sb06g021800	exon	51004179	51004512
S6_52065627	6	48.72
S6_50139747	6	49.27	Sb06g020720	exon	50139538	50139868
S6_50139744	6	49.27	Sb06g020720	exon	50139538	50139868
S6_49471140	6	49.27	Sb06g019910	Downstream	49471036	49471535
S6_50140549	6	49.27	Sb06g020720	exon	50140369	50140740
S6_50875145	6	51.05	Sb06g021680	exon	50874889	50875372
S6_52982342	6	54.11
S6_52982294	6	54.57
S6_54274803	6	69.89	Sb06g025340	exon	54274556	54275771
S6_54274789	6	69.89	Sb06g025340	exon	54274556	54275771
S6_54934091	6	82.13
S6_54834196	6	83.78	Sb06g025790	5' UTR	54834031	54834208
S6_55792508	6	87.45
S6_55303952	6	88.02
S6_55303995	6	88.02
S6_55468151	6	89.18	Sb06g026387	Downstream	55468035	55468534
S6_57001245	6	91.57	Sb06g028150	exon	57000780	57001301
S6_56854281	6	91.57	Sb06g028000	exon	56853929	56854366
S6_56858347	6	91.57	Sb06g028010	exon	56857947	56858679	7.018	0.0001582	HXXXD-type acyl-transferase family protein
S6_57540748	6	92.15
S6_56767306	6	92.69	Sb06g027920	exon	56767163	56767795
S6_57246216	6	93.25
S6_56828625	6	93.25	Sb06g027970	intron	56828434	56828974
S6_56992520	6	93.82	Sb06g028140	Downstream	56992324	56992823
S6_56992521	6	93.82	Sb06g028140	Downstream	56992324	56992823
S6_57012602	6	93.82
S6_57012562	6	93.82
S6_56417254	6	96.04	Sb06g027550	exon	56417146	56417436
S6_56489912	6	97.08
S6_56495324	6	97.08	Sb06g027670	intron	56495274	56495371
S6_56495325	6	97.08	Sb06g027670	intron	56495274	56495371
S6_57012594	6	98.23
S6_56992652	6	98.85	Sb06g028140	Downstream	56992324	56992823
S6_56858626	6	98.85	Sb06g028010	exon	56857947	56858679	7.018	0.0001582	HXXXD-type acyl-transferase family protein
S6_56858344	6	98.85	Sb06g028010	exon	56857947	56858679	7.018	0.0001582	HXXXD-type acyl-transferase family protein
S6_56858346	6	98.85	Sb06g028010	exon	56857947	56858679	7.018	0.0001582	HXXXD-type acyl-transferase family protein
S6_56858342	6	98.85	Sb06g028010	exon	56857947	56858679	7.018	0.0001582	HXXXD-type acyl-transferase family protein
S6_56850888	6	98.85
S6_56850891	6	98.85
S6_56850896	6	98.85
S6_56850897	6	98.85
S6_56850894	6	98.85
S6_56925126	6	98.85	Sb06g028070	Downstream	56925098	56925597
S6_56828611	6	98.85	Sb06g027970	intron	56828434	56828974
S6_57500773	6	98.85	Sb06g028760	Upstream	57500548	57501047	1.729	0.003059	Leucine-rich receptor-like protein kinase family protein
S6_57413919	6	98.85	Sb06g028650	intron	57413509	57414004
S6_57316022	6	99.4	Sb06g028560	Upstream	57316012	57316511
S6_57402456	6	99.91
S6_57944524	6	101.61	Sb06g029300	Downstream	57944158	57944657
S6_57944555	6	101.61	Sb06g029300	Downstream	57944158	57944657
S6_57944551	6	101.61	Sb06g029300	Downstream	57944158	57944657
S6_57944549	6	101.61	Sb06g029300	Downstream	57944158	57944657
S6_57898172	6	103.3	Sb06g029250	exon	57897964	57899251
S6_57898182	6	103.3	Sb06g029250	exon	57897964	57899251
S6_57898137	6	103.3	Sb06g029250	exon	57897964	57899251
S6_60014894	6	112.03	Sb06g031720	Upstream	60014466	60014965
S6_60014935	6	112.03	Sb06g031720	Upstream	60014466	60014965
S6_60014899	6	112.03	Sb06g031720	Upstream	60014466	60014965
S6_59688046	6	113.15
S6_59386798	6	122.47	Sb06g030980	intron	59386622	59386853
S7_543741	7	0	Sb07g000720	exon	542653	544200
S7_543771	7	0	Sb07g000720	exon	542653	544200
S7_738136	7	15.72	Sb07g000860	exon	737823	738503
S7_738130	7	15.72	Sb07g000860	exon	737823	738503
S7_763691	7	15.72	Sb07g000890	Upstream	763674	764173
S7_966352	7	31.68
S7_969473	7	32.79
S7_3856028	7	65.27	Sb07g003260	exon	3856023	3856391
S7_3856060	7	65.27	Sb07g003260	exon	3856023	3856391
S7_4077879	7	67.55
S7_4661623	7	70.6	Sb07g003790	exon	4661593	4661749
S7_4661622	7	70.6	Sb07g003790	exon	4661593	4661749
S7_5827005	7	76.18	Sb07g004510	exon	5826873	5827415
S7_57557894	7	85.85	Sb07g022830	exon	57557667	57558442
S7_57772979	7	87.71	Sb07g022965	intron	57772963	57773202
S7_60426792	7	96.12	Sb07g025340	exon	60426010	60426828
S7_60490830	7	97.75
S7_60947414	7	100	Sb07g025830	exon	60946740	60948505
S7_56612323	7	107.19	Sb07g022210	exon	56611973	56612410
S7_57712049	7	108.9
S7_56612326	7	110.6	Sb07g022210	exon	56611973	56612410
S7_55736967	7	114.18	Sb07g021610	exon	55736007	55737251
S7_55256111	7	116.4	Sb07g021290	exon	55255872	55256775
S7_54543049	7	118.02
S7_53533062	7	118.53	Sb07g020670	intron	53531329	53534288
S7_54752149	7	119.67
S7_55124051	7	119.67	Sb07g021200	exon	55123954	55124246
S7_8240880	7	124.17	Sb07g005830	exon	8240601	8241063
S7_8240879	7	124.17	Sb07g005830	exon	8240601	8241063
S7_10008382	7	133.48	Sb07g006860	exon	10007656	10009016
S7_10172864	7	134.04	Sb07g006900	exon	10172141	10173107
S7_55988609	7	146.81
S8_4052937	8	0	Sb08g003570	intron	4051962	4053027
S8_4738082	8	8.52	Sb08g004070	exon	4737692	4739166
S8_4738039	8	8.52	Sb08g004070	exon	4737692	4739166
S8_4960236	8	9.67
S8_6317310	8	17.74
S8_6535736	8	20.83	Sb08g005120	Upstream	6535688	6536187
S8_6611026	8	23.27
S8_7592696	8	29.89	Sb08g005540	intron	7591472	7592788
S8_5468260	8	42.85	Sb08g004550	exon	5467097	5469610
S8_5494183	8	44.54
S8_398073	8	59.35
S8_572701	8	63.25	Sb08g000660	exon	572606	572999
S8_1129563	8	64.9
S8_1292456	8	66.4	Sb08g001300	exon	1291933	1293237
S8_1292461	8	66.4	Sb08g001300	exon	1291933	1293237
S8_1553621	8	69.74	Sb08g001600	exon	1553353	1553805
S8_2341865	8	72.46	Sb08g002230	exon	2341037	2342017
S8_2568307	8	77.71
S8_3153648	8	83.99	Sb08g002910	Upstream	3153315	3153814
S8_53148930	8	92.87
S8_53148932	8	92.87
S8_53387440	8	94.52	Sb08g021730	exon	53386100	53388349
S8_53292930	8	96.05	Sb08g021630	exon	53292658	53294797
S8_53296483	8	96.05
S8_53591597	8	99.76	Sb08g021840	3' UTR	53591327	53591622
S8_53695833	8	102.29	Sb08g021950	exon	53695225	53698108
S8_51865269	8	108.03
S8_52021912	8	111.12	Sb08g020740	Upstream	52021515	52022014
S8_51904525	8	113.45
S8_51327140	8	116.54	Sb08g020290	exon	51327072	51327461
S8_51110537	8	117.68
S8_51341364	8	119.95	Sb08g020300	intron	51340296	51343728
S8_51404746	8	121.02
S8_51404734	8	121.02
S8_52732033	8	127.94	Sb08g021210	Upstream	52731758	52732257
S8_52736430	8	129.6	Sb08g021220	exon	52736291	52736515
S8_52733928	8	130.17
S9_568328	9	0
S9_567209	9	0	Sb09g000780	exon	567157	567338
S9_1741017	9	9.25
S9_2241379	9	12.55	Sb09g002090	intron	2241359	2241456
S9_2241366	9	12.55	Sb09g002090	intron	2241359	2241456
S9_2241405	9	12.55	Sb09g002090	intron	2241359	2241456
S9_2241364	9	12.55	Sb09g002090	intron	2241359	2241456
S9_2275027	9	13.65	Sb09g002140	Upstream	2274564	2275063
S9_2271573	9	15.85
S9_2778415	9	23.13	Sb09g002570	intron	2778388	2778476
S9_5059967	9	40.46	Sb09g004270	Upstream	5059651	5060150
S9_6201775	9	46.65	Sb09g004950	exon	6201127	6201930
S9_6919266	9	50.88	Sb09g005390	exon	6919194	6919572
S9_7549209	9	54.3	Sb09g005660	intron	7547205	7549780
S9_8151317	9	55.84	Sb09g005840	Upstream	8150890	8151389
S9_8211983	9	56.37	Sb09g005870	Upstream	8211495	8211994
S9_8388834	9	58.2	Sb09g005960	3' UTR	8388821	8389047
S9_8828004	9	60.1	Sb09g006060	exon	8827278	8828064
S9_9056432	9	62.6
S9_44664489	9	66.02	Sb09g017910	exon	44663784	44665352
S9_44664488	9	66.02	Sb09g017910	exon	44663784	44665352
S9_14132112	9	66.02
S9_14132110	9	66.02
S9_45583379	9	67.65	Sb09g018160	intron	45583316	45583398
S9_45610981	9	68.18	Sb09g018180	exon	45610935	45611160
S9_46482427	9	69.87	Sb09g018620	exon	46482290	46482545
S9_46482423	9	69.87	Sb09g018620	exon	46482290	46482545
S9_47031931	9	71.06
S9_47384567	9	75.19	Sb09g018990	intron	47381368	47386875
S9_47366917	9	76.3	Sb09g018960	exon	47366401	47367525
S9_47379984	9	77.45	Sb09g018980	exon	47379862	47380170
S9_47318597	9	77.45	Sb09g018910	exon	47317786	47318832
S9_48414404	9	78.55	Sb09g019560	intron	48414178	48415818
S9_48447326	9	79.12	Sb09g019590	exon	48447282	48447379
S9_48447317	9	79.12	Sb09g019590	exon	48447282	48447379
S9_48447344	9	79.12	Sb09g019590	exon	48447282	48447379
S9_49009635	9	80.88	Sb09g019980	exon	49009616	49009744
S9_49448998	9	83.83
S9_49452381	9	84.36
S9_50231365	9	89.44	Sb09g020810	exon	50231328	50231913
S9_50337854	9	103.79	Sb09g020890	exon	50337627	50338127
S9_50337860	9	103.79	Sb09g020890	exon	50337627	50338127
S9_51044365	9	117.51	Sb09g021580	Upstream	51044092	51044591
S9_52100068	9	122.52	Sb09g022430	exon	52099597	52100338
S9_54811810	9	131.71	Sb09g025350	exon	54811621	54811963
S9_54930523	9	132.88
S9_55231079	9	133.4
S9_55230728	9	133.96
S9_55230722	9	133.96
S9_56646280	9	137.01	Sb09g027550	exon	56646159	56646746
S9_56694623	9	138.68	Sb09g027630	exon	56693348	56695123
S9_56788331	9	142.26
S9_57072344	9	145.6	Sb09g028080	exon	57072137	57072359
S9_57887927	9	151.96
S9_57828470	9	156.4
S9_58076691	9	157.61	Sb09g029400	Upstream	58076664	58077163
S9_58417131	9	159.35
S9_45363122	9	185.68	Sb09g018080	exon	45362457	45363638
S9_53490329	9	199.81	Sb09g023850	exon	53490262	53490348
S9_53490324	9	199.81	Sb09g023850	exon	53490262	53490348
S10_4435314	10	0	Sb10g004950	exon	4434298	4435731
S10_4547473	10	4.28	Sb10g005066	exon	4547298	4547501
S10_4547447	10	4.28	Sb10g005066	exon	4547298	4547501
S10_4547478	10	4.28	Sb10g005066	exon	4547298	4547501
S10_4555990	10	5.44	Sb10g005070	exon	4555488	4556361
S10_4547496	10	6.04	Sb10g005066	exon	4547298	4547501
S10_5532036	10	11.99	Sb10g006120	exon	5531643	5532849
S10_5063817	10	13.82	Sb10g005610	exon	5063716	5065293
S10_5107118	10	14.93	Sb10g005650	exon	5106935	5107434
S10_5107111	10	14.93	Sb10g005650	exon	5106935	5107434
S10_5107127	10	14.93	Sb10g005650	exon	5106935	5107434
S10_5107049	10	16.01	Sb10g005650	exon	5106935	5107434
S10_6957504	10	27.54	Sb10g007150	exon	6956247	6957798
S10_6754275	10	31.08	Sb10g006970	exon	6753995	6754931
S10_6267102	10	34.66
S10_6278507	10	38.11	Sb10g006680	intron	6277517	6278775
S10_5941029	10	40.92	Sb10g006450	Upstream	5940571	5941070
S10_5941027	10	40.92	Sb10g006450	Upstream	5940571	5941070
S10_6815470	10	47.2	Sb10g007000	exon	6815158	6816162
S10_6941921	10	49.48
S10_7346493	10	52.89	Sb10g007490	Downstream	7346128	7346627
S10_7346495	10	52.89	Sb10g007490	Downstream	7346128	7346627
S10_7346534	10	52.89	Sb10g007490	Downstream	7346128	7346627
S10_7346491	10	56.7	Sb10g007490	Downstream	7346128	7346627
S10_7449781	10	57.92	Sb10g007640	Upstream	7449765	7450264
S10_7471894	10	58.98	Sb10g007660	exon	7471744	7472700
S10_7367862	10	60.08	Sb10g007520	exon	7367770	7368021
S10_7367882	10	60.08	Sb10g007520	exon	7367770	7368021
S10_7791213	10	62.83	Sb10g007850	intron	7789909	7791233
S10_7966955	10	65.08
S10_7895247	10	66.19
S10_8171741	10	68.07	Sb10g008130	exon	8171393	8172999
S10_8483044	10	69.26	Sb10g008330	Downstream	8482602	8483101
S10_7978748	10	69.83
S10_9560611	10	75.55
S10_10893065	10	81.61	Sb10g009590	exon	10892656	10893169
S10_11943135	10	85.64
S10_11920944	10	85.64	Sb10g009870	Upstream	11920554	11921053
S10_11920969	10	85.64	Sb10g009870	Upstream	11920554	11921053
S10_12730579	10	88.9	Sb10g010340	exon	12730462	12731919
S10_12730580	10	88.9	Sb10g010340	exon	12730462	12731919
S10_19375488	10	92.24	Sb10g012740	Downstream	19375096	19375595
S10_41633169	10	92.24	Sb10g019620	exon	41632815	41633629
S10_46444540	10	93.87	Sb10g021077	exon	46444190	46444645
S10_46444552	10	93.87	Sb10g021077	exon	46444190	46444645
S10_45712868	10	96.78
S10_17059874	10	100.28	Sb10g011730	exon	17059609	17060873
S10_17424736	10	101.87	Sb10g011790	5' UTR	17424706	17424891
S10_17735709	10	102.38
S10_17955437	10	103.42	Sb10g012140	Upstream	17954962	17955461
S10_17735688	10	104.46
S10_46206160	10	106.04
S10_46127603	10	106.58	Sb10g021020	exon	46127480	46128043
S10_47600694	10	106.58
S10_46795139	10	106.58
S10_46795146	10	106.58
S10_46795169	10	106.58
S10_45975904	10	110.7
S10_46795170	10	114.82
S10_47244734	10	114.82	Sb10g021360	exon	47244434	47244787
S10_48055583	10	116.58	Sb10g021730	exon	48055281	48055982
S10_48888222	10	118.99	Sb10g021960	exon	48887924	48888364
S10_49098569	10	120.68	Sb10g022038	Upstream	49098323	49098822
S10_49644311	10	125.64	Sb10g022190	exon	49644066	49644360
S10_50645815	10	131.28
S10_50429222	10	132.97	Sb10g022510	Downstream	50428748	50429247
S10_51028572	10	135.35	Sb10g022780	exon	51027897	51028688
S10_50282605	10	136.52	Sb10g022460	exon	50281844	50282985
S10_50154606	10	138.39	Sb10g022430	exon	50154571	50154765
S10_50767495	10	140.29
S10_56081518	10	154.51	Sb10g026630	intron	56080840	56082350
