# Supplementary material for: Mapping QTLs and association of differentially expressed gene transcripts for multiple agronomic traits under different nitrogen levels in sorghum
Source: BMC Plant Biol. 2016 Jan 13;16:16. doi: 10.1186/s12870-015-0696-x (PMC4710988; doi:10.1186/s12870-015-0696-x)
Supplement: Additional file 3: — The list of differentially expressed genes identified between CK60 and China17 using RNA-seq. (xls 169 kb) [file 12870_2015_696_MOESM3_ESM.xls]

## Sheet: Additional file 3. 
Differentially expressed genes identified between CK60 and China17 using Illumina RNA-seq
logFC =log2 (CK60/China17)
Gene id (v1.4)	Gene id (v2.1)	Chrom.	Start	End	logFC	P-value (FDR corrected value)	Annoatation	Low N QTLs	Normal N QTLs
Sb01g000352	Sobic.001G002500	1	246149	247132	-2.444	7.186e-04	ERF1 ethylene response factor 1
Sb01g000500	Sobic.001G004500	1	399040	399792	2.606	2.569e-03	Lysine decarboxylase family protein
Sb01g000860	Sobic.001G008600	1	830569	832191	2.559	1.360e-03	Phospholipase C4
Sb01g001160	Sobic.001G012000	1	1042154	1044264	2.599	6.002e-04	Cytochrome P450 family 71
Sb01g002590	Sobic.001G027300	1	2119766	2121194	3.809	1.896e-08	Haloacid dehalogenase-like hydrolase family protein, putative
Sb01g002700	Sobic.001G028600	1	2239091	2240110	6.698	1.810e-03	Unknown
Sb01g002723		1	2249041	2250853	6.593	6.923e-04	UB-like protease 1A
Sb01g003260	Sobic.001G034900	1	2629618	2630509	-3.173	6.307e-07	Actin depolymerizing factor 3
Sb01g004140	Sobic.001G044900	1	3336716	3341456	7.5	6.460e-06	tRNA methyltransferase		qGY-1a
Sb01g004560	Sobic.001G049700	1	3639903	3641479	-2.403	2.128e-04	UDP-Glycosyltransferase superfamily protein
Sb01g004985	Sobic.001G054500	1	4067460	4067777	3.48	5.220e-09	LOC_Os03g58500.1 expressed protein
Sb01g007640	Sobic.001G084700	1	6560681	6562719	3.015	2.414e-05	UDP-Glycosyltransferase superfamily protein
Sb01g008350	Sobic.001G092600	1	7190256	7191424	-2.565	2.121e-04	Bax inhibitor-1 family protein
Sb01g008380	Sobic.001G093200	1	7214131	7215744	-3.29	9.135e-06	Heat shock transcription factor A6B
Sb01g008450	Sobic.001G094300	1	7287008	7290664	-2.221	6.307e-04	Transglycosylase-like family protein
Sb01g009730	Sobic.001G109000	1	8502005	8503090	3.256	2.744e-03	Unknown
Sb01g012430	Sobic.001G142800	1	11475422	11479874	3.336	1.392e-06	Zinc transporter 10 precursor
Sb01g012440	Sobic.001G142900	1	11482662	11483872	5.523	7.557e-10	Zinc transporter 10 precursor
Sb01g012710	Sobic.001G145700	1	11697029	11698183	2.982	1.411e-05	Osmotin 34
Sb01g013840	Sobic.001G158700	1	12931274	12938052	6.354	3.466e-03	Ankyrin repeat family protein
Sb01g014190	Sobic.001G162200	1	13376811	13385378	2.589	9.136e-05	P-loop containing nucleoside triphosphate hydrolases
Sb01g014200	Sobic.001G162300	1	13405019	13411009	-2.104	4.104e-03	FLK RNA-binding protein
Sb01g014270	0	1	13459624	13461750	7.906	3.428e-07	FAR1-related sequence 5
Sb01g014300	Sobic.001G163600	1	13492656	13494836	7.378	2.322e-05	Transducin/WD40
Sb01g014400	0	1	13690671	13694235	4.154	5.969e-09	AP2/B3-like transcriptional factor family protein
Sb01g014550		1	13853361	13854813	-4.074	1.097e-10	Gibberellin 20 oxidase
Sb01g015210	Sobic.001G175000	1	14710170	14716631	-2.385	1.788e-03	Transcription factor jumonji (jmjC) domain-containing protein
Sb01g015870		1	15466200	15466994	5.556	4.843e-08	GDSL-like lipase/acylhydrolase
Sb01g016100	Sobic.001G185400	1	15879228	15885095	-3.498	7.315e-07	MATE efflux family protein
Sb01g016450	Sobic.001G187300	1	16493376	16495403	2.968	5.733e-05	Molybdate transporter 1
Sb01g017440	Sobic.001G198000	1	17948054	17948781	-1.999	4.991e-03	LSU4 response to low sulfur 4
Sb01g018370		1	19077257	19077838	8.835	6.899e-10	Transposable element protein
Sb01g018395	Sobic.001G208000	1	19126993	19130614	-5.246	2.553e-15	Retrotransposon protein
Sb01g018455	Sobic.001G208800	1	19199466	19199864	-2.91	4.445e-05	Ribosomal protein S27a
Sb01g018600	Sobic.001G210300	1	19384852	19385495	6.418	1.810e-03	Ripening-related family protein
Sb01g018780		1	19675757	19676749	2.467	5.564e-04	Unknown
Sb01g019680	Sobic.001G223800	1	21510401	21512397	-7.353	8.283e-06	Disease resistance family protein
Sb01g019830		1	21739112	21739529	-4.99	9.391e-11	RmlC-like cupins superfamily protein
Sb01g020300	Sobic.001G231600	1	22413738	22414617	-3.086	1.636e-06	Oxidoreductase
Sb01g021110	Sobic.001G238500	1	24584808	24586884	7.47	1.372e-05	UDP-glucosyltransferase
Sb01g021430	Sobic.001G242100	1	25114756	25116287	2.312	5.154e-04	TRICHOME unknown
Sb01g021850	Sobic.001G246900	1	26189905	26191020	6.647	6.923e-04	MATH domain 1
Sb01g021980	Sobic.001G248500	1	26745120	26748359	-3.058	1.998e-05	Glutathione reductase
Sb01g022350	Sobic.001G253100	1	27669418	27671522	-8.442	4.445e-09	Polynucleotidyl transferase
Sb01g023010	Sobic.001G256200	1	29873694	29874071	8.811	4.999e-12	Unknown
Sb01g023100	Sobic.001G257200	1	30421519	30424190	5.748	1.203e-10	Transcription initiation factor TFIIE
Sb01g023300	Sobic.001G259400	1	31302425	31302931	2.072	2.065e-03	Jasmonate-zim-domain protein 11
Sb01g023481		1	31535204	31535728	-6.953	2.109e-04	Unknown
Sb01g023950	Sobic.001G261200	1	32494973	32498753	2.12	4.015e-03	Major facilitator superfamily protein
Sb01g026780		1	45809126	45811387	-7.813	4.133e-07	Transposon protein
Sb01g027380	Sobic.001G277800	1	47079242	47080841	3.883	5.740e-04	Acyl-transferase family protein
Sb01g027418		1	47252202	47261887	-6.953	2.844e-04	Glutathione S-transferase
Sb01g027950		1	48647898	48651707	6.537	5.054e-04	Unknown
Sb01g028700	Sobic.001G293800	1	50104773	50107537	1.769	2.280e-03	Chloroplast beta-amylase
Sb01g028960	Sobic.001G296700	1	50556240	50556774	4.794	4.972e-10	Core histone H2A/H2B/H3/H4 domain containing protein
Sb01g029340	Sobic.001G301600	1	51255239	51256748	5.295	4.361e-11	Expansin B2
Sb01g029910	Sobic.001G306700	1	52028702	52030394	2.516	1.540e-04	PPR repeat domain
Sb01g030050	Sobic.001G308200	1	52253532	52257527	-4.058	7.470e-07	Cytochrome P450 superfamily protein
Sb01g030300	Sobic.001G310800	1	52612025	52614137	8.053	3.428e-07	lectin-like receptor kinase
Sb01g031050	Sobic.001G319700	1	53615438	53616246	-2.619	5.784e-05	Glutathione S-transferase
Sb01g031080	Sobic.001G319900	1	53638626	53642428	2.634	2.819e-06	Cytochrome P450, family 704
Sb01g031120	Sobic.001G320400	1	53668079	53668719	-3.551	3.448e-08	LysM domain-containing protein
Sb01g031410	Sobic.001G324100	1	54007616	54009205	2.836	1.063e-05	Leucoanthocyanidin dioxygenase
Sb01g031850	Sobic.001G329400	1	54559034	54561455	3.787	1.774e-05	Unknown
Sb01g032600	Sobic.001G338900	1	55530247	55532611	2.442	3.618e-04	Cytochrome P450, family 71
Sb01g032720	Sobic.001G340400	1	55657279	55658814	4.757	6.533e-07	Senescence-related gene 1
Sb01g032875	Sobic.001G342300	1	55828932	55830378	6.288	2.503e-03	Translation elongation factor EF1B	qMC2-1a	qMC2-1, qBY-1
Sb01g032880	Sobic.001G342400	1	55840286	55841095	4.008	2.309e-06	SPX domain-3	qMC2-1a	qMC2-1, qBY-1
Sb01g032920		1	55885605	55886479	6.844	3.697e-04	Frigida putative expressed	qMC2-1a	qMC2-1, qBY-1
Sb01g032980	Sobic.001G343500	1	55977877	55984913	-3.658	1.115e-04	3 beta-hydroxysteroid-dehydrogenase/decarboxylase	qMC2-1a	qMC2-1, qBY-1
Sb01g032990		1	56004806	56011778	-6.809	1.347e-12	3beta-hydroxysteroid-dehydrogenase/decarboxylase	qMC2-1a	qMC2-1, qBY-1
Sb01g033010		1	56047918	56055677	9.099	4.999e-12	Retrotransposon protein,	qMC2-1a	qMC2-1, qBY-1
Sb01g033015		1	56056968	56057171	-4.038	3.043e-03	3beta-hydroxysteroid-dehydrogenase/decarboxylase	qMC2-1a	qMC2-1, qBY-1
Sb01g033090		1	56202769	56203612	3.984	8.356e-09	Mannose-binding lectin superfamily protein	qMC2-1a	qMC2-1, qBY-1
Sb01g033360	Sobic.001G348100	1	56595053	56601203	-5.207	1.557e-12	Acetoacetyl-CoA thiolase 2	qMC2-1a	qMC2-1, qBY-1
Sb01g033410	Sobic.001G349100	1	56731990	56733657	4.268	4.003e-03	Cation/carnitine transporter 3	qMC2-1a	qMC2-1, qBY-1
Sb01g033620	Sobic.001G351400	1	56944250	56946083	2.776	4.038e-04	Metacaspase 1	qMC2-1a	qMC2-1, qBY-1
Sb01g034190	Sobic.001G357900	1	57636134	57637631	2.492	1.042e-04	O-Glycosyl hydrolases	qMC2-1a	qMC2-1, qBY-1
Sb01g034680	Sobic.001G363200	1	58112415	58115057	6.478	2.503e-03	Unknown
Sb01g035040	Sobic.001G367900	1	58570198	58571590	3.253	1.390e-05	Annexin 3
Sb01g035710	Sobic.001G376100	1	59334810	59337212	8.556	1.202e-18	F-box domain containing protein	qMC2-1b
Sb01g035720	Sobic.001G376400	1	59382724	59387766	2.05	4.552e-03	PAN-like protein	qMC2-1b
Sb01g035910		1	59529076	59530811	9.28	9.150e-13	Glutathione S-transferase	qMC2-1b
Sb01g036330	Sobic.001G383000	1	59936853	59938356	-3.384	1.538e-07	Ribosomal protein L16p/L10e family protein	qTW1
Sb01g036790	Sobic.001G388100	1	60395728	60397303	2.565	2.142e-03	Late embryogenesis abundant protein 1	qTW1
Sb01g037480	Sobic.001G395900	1	61031332	61033270	4.107	1.097e-10	Nicotianamine synthase 4	qTW1
Sb01g038720		1	62214256	62214888	-7.696	3.140e-06	LHT1 lysine histidine transporter 1		qAD-1
Sb01g039360	Sobic.001G418200	1	62794473	62795640	2.234	3.863e-04	Cysteine-rich repeat secretory protein 55
Sb01g039370	Sobic.001G418400	1	62800020	62802878	4.593	7.960e-06	Cadmium tolerance factor, expressed
Sb01g039390	Sobic.001G418600	1	62807357	62810534	-5.265	4.199e-14	HSP70-1 Heat shock cognate protein 70-1
Sb01g039850	Sobic.001G424000	1	63299639	63304573	8.787	7.189e-11	Fringe-related protein
Sb01g039990	Sobic.001G425500	1	63415140	63415616	-2.274	2.503e-03	HSP20-like chaperones
Sb01g040490	Sobic.001G430500	1	63825647	63827820	7.956	1.475e-16	Dynamin related protein
Sb01g041180	Sobic.001G438000	1	64497962	64498941	-3.325	4.059e-07	HSP21 Heat shock protein 21		qGY-1b
Sb01g041350	Sobic.001G439800	1	64653444	64655816	2.633	2.179e-03	Subtilisin-like serine protease 2		qGY-1b
Sb01g041390		1	64692370	64696597	-2.397	8.415e-04	Senescence associated protein		qGY-1b
Sb01g041640	Sobic.001G443100	1	64933485	64936073	2.04	2.569e-03	Oxidoreductase superfamily protein		qGY-1b
Sb01g041810	Sobic.001G444900	1	65045823	65048141	3.756	1.895e-04	STRUBBELIG-RECEPTOR FAMILY 7 precursor,		qGY-1b
Sb01g042023		1	65328906	65332711	-6.473	2.503e-03	Unknown		qGY-1b
Sb01g042210	Sobic.001G449100	1	65513676	65514821	2	8.752e-04	Unknown		qGY-1b
Sb01g042500	Sobic.001G452200	1	65775142	65778389	1.994	2.810e-03	Caleosin-related family protein		qGY-1b
Sb01g042530	Sobic.001G452500	1	65792345	65794839	2.895	3.528e-03	MA3 domain-containing protein		qGY-1b
Sb01g044230	Sobic.001G472000	1	67360823	67365965	2.259	9.427e-04	Polyamine oxidase 1		qGY-1b
Sb01g044810	Sobic.001G478400	1	67970813	67981206	3.04	5.647e-07	MADS-box transcription factor family protein		qGY-1b
Sb01g045620	Sobic.001G487600	1	68676107	68677581	2.288	2.085e-04	Lectin protein kinase family protein		qGY-1b
Sb01g047250	Sobic.001G506100	1	70350087	70353601	2.412	3.916e-03	Leucine-rich repeat transmembrane protein kinase		qGY-1b
Sb01g047550	Sobic.001G509300	1	70645925	70647967	2.215	1.079e-04	Tetratricopeptide repeat (TPR)-like superfamily protein		qGY-1b
Sb01g047650	Sobic.001G510500	1	70741548	70744793	-3.156	2.992e-03	CCT motif family protein		qGY-1b
Sb01g047780	Sobic.001G512100	1	70919577	70921663	-8.348	6.917e-09	Magnesium transporter 6		qGY-1b
Sb01g048000	Sobic.001G514300	1	71075448	71076863	1.861	2.142e-03	Glutathione S-transferase		qGY-1b
Sb01g048030	Sobic.001G514700	1	71101357	71103628	3.126	2.819e-06	Cytochrome P450, family 78,		qGY-1b
Sb01g048100	Sobic.001G515500	1	71159986	71161471	-4.194	4.999e-12	LYM2 lysm domain GPI-anchored protein 2 precursor		qGY-1b
Sb01g048640	Sobic.001G521600	1	71596638	71598177	6.418	1.324e-03	Leucine-rich repeat family protein		qGY-1b
Sb01g049020	Sobic.001G526800	1	72015770	72031581	-2.198	1.204e-03	AGAMOUS-like 20
Sb01g049120	Sobic.001G527900	1	72119090	72120561	-3.153	3.895e-03	Nascent polypeptide-associated complex
Sb01g049280	Sobic.001G529700	1	72293239	72295972	2.198	1.005e-04	SDD1 Subtilase family protein
Sb01g049900	Sobic.001G536200	1	72896933	72898228	3.799	1.578e-05	LOC_Os08g18870.1 expressed protein
Sb01g050080	Sobic.001G538100	1	73014528	73019063	4.969	2.694e-09	Transducin/WD40
Sb01g050150	Sobic.001G539200	1	73142087	73143834	3.586	4.843e-08	Divalent ion symporter
Sb01g050340		1	73341246	73342891	6.288	3.466e-03	Heat shock protein STI
Sb02g001300	Sobic.002G012300	2	1132783	1133211	2.264	5.051e-04	Unknown
Sb02g001370	Sobic.002G013000	2	1169931	1170362	-6.791	2.844e-04	Unknown function
Sb02g001460	Sobic.002G014500	2	1285935	1286704	3.14	1.268e-05	Retrotransposon protein
Sb02g001580	Sobic.002G015700	2	1393336	1422401	7.557	6.460e-06	F-box and FBD domain containing protein
Sb02g001654	Sobic.002G017200	2	1539127	1540191	-3.287	2.722e-04	Unknown
Sb02g001950	Sobic.002G021100	2	1990598	1991313	2.411	1.566e-03	Phytosulfokine 1 precursor
Sb02g002010	Sobic.002G021700	2	2026534	2029400	9.641	1.583e-14	F-box domain containing protein
Sb02g002050	Sobic.002G022200	2	2056586	2060103	8.357	6.917e-09	F-box domain and LRR containing protein
Sb02g002130	Sobic.002G023200	2	2175436	2176236	2.548	3.743e-05	Cysteine-rich secretory proteins
Sb02g002150	Sobic.002G023300	2	2187398	2188136	7.003	3.773e-19	PR1 pathogenesis-related gene 1
Sb02g002270		2	2324721	2328617	-4.695	4.114e-13	Jasmonate-induced protein
Sb02g002280	Sobic.002G024800	2	2352935	2354896	-5.22	2.745e-12	phytase
Sb02g002290		2	2364449	2374708	2.544	3.648e-04	Concanavalin A-like lectin protein kinase family protein
Sb02g002630	Sobic.002G029500	2	2782643	2784313	2.603	2.354e-03	Ferulic acid 5-hydroxylase 1
Sb02g002760	Sobic.002G031000	2	2873293	2875250	-2.552	4.490e-04	Phytochrome interacting factor
Sb02g003090	Sobic.002G035700	2	3384650	3385861	-2.816	3.709e-05	Glutathione S-transferase
Sb02g003110	Sobic.002G035900	2	3399273	3402868	2.15	2.933e-04	peroxin 13
Sb02g003505	Sobic.002G040900	2	3961755	3962333	3.111	1.173e-04	VQ motif-containing protein
Sb02g003510	Sobic.002G041000	2	3966929	3967998	-4.491	4.784e-10	3-oxo-5-alpha-steroid 4-dehydrogenase family protein
Sb02g003520	Sobic.002G041100	2	3973523	3977723	2.629	9.805e-05	Tyrosine transaminase family protein
Sb02g003530	Sobic.002G041200	2	3987762	3993095	2.501	2.488e-04	Tyrosine transaminase family protein
Sb02g003550	Sobic.002G041400	2	4000552	4005886	-4.653	1.698e-10	ATP/GTP binding protein
Sb02g003580	Sobic.002G041800	2	4018056	4019416	2.226	1.810e-03	Gibberellin receptor GID1L2, putative
Sb02g003820	Sobic.002G044800	2	4245795	4247705	6.749	1.173e-04	S-adenosyl-L-methionine-dependent methyltransferases superfamily protein
Sb02g004300	Sobic.002G051300	2	4866587	4869925	2.597	2.427e-04	Flavin-dependent monooxygenase 1
Sb02g004390	Sobic.002G052100	2	4951692	4952260	-6.672	5.054e-04	Chlorophyll A-B binding family protein
Sb02g005380	Sobic.002G064500	2	6284432	6287006	2.484	1.583e-04	Deoxyxylulose-5-phosphate synthase
Sb02g005410	Sobic.002G064700	2	6394023	6395769	-8.248	1.130e-08	Deoxyxylulose-5-phosphate synthase
Sb02g005450	Sobic.002G065200	2	6471825	6473012	4.516	8.532e-07	Tetratricopeptide repeat (TPR)-like superfamily protein
Sb02g005940	Sobic.002G070800	2	7140702	7142288	11.389	4.755e-22	Glucosyltransferase
Sb02g006470	Sobic.002G077500	2	8105778	8106215	-6.473	2.503e-03	Protease inhibitor/seed storage/LTP family protein
Sb02g006860	Sobic.002G082000	2	8737439	8738751	3.038	6.724e-06	Galactose oxidase/kelch repeat superfamily protein
Sb02g006920	Sobic.002G082800	2	8882105	8883370	2.561	4.346e-04	Unknown
Sb02g007000	Sobic.002G083600	2	8952672	8956528	3.197	9.126e-04	AP2 domain containing protein
Sb02g007166		2	9182097	9184758	-4.604	1.114e-05	Translation elongation factor EF1A/initiation factor IF2
Sb02g007350	Sobic.002G088900	2	9386703	9387134	6.589	1.811e-09	Unknown
Sb02g007540	Sobic.002G090900	2	9524242	9526247	4.968	3.377e-11	Cytochrome P450, family 83
Sb02g007750	Sobic.002G093700	2	9711980	9713581	8.432	5.130e-28	Mannose-binding lectin superfamily protein
Sb02g007990	Sobic.002G097000	2	10292811	10295743	5.01	2.677e-05	unknown
Sb02g008070	Sobic.002G097900	2	10449544	10451088	-7.145	6.789e-05	Unknown
Sb02g008430		2	11222563	11225059	-6.599	9.121e-11	Dirigent-like protein
Sb02g008850	Sobic.002G104200	2	12381469	12383633	3.845	3.523e-04	Phytoene desaturation 1
Sb02g008990	Sobic.002G105600	2	12630485	12632737	-6.473	2.503e-03	Glyoxalase family protein
Sb02g009200	Sobic.002G108200	2	13165869	13167533	-6.322	3.466e-03	F-box/RNI-like superfamily protein
Sb02g009270		2	13243549	13244699	2.687	2.581e-05	Auxin efflux carrier
Sb02g009600	Sobic.002G112300	2	13738136	13741480	2.938	8.955e-06	Subtilisin-like protease, putative, expressed
Sb02g009840	Sobic.002G115600	2	14285813	14287626	2.13	3.793e-03	Sulfite exporter TauE/SafE family protein
Sb02g010140		2	14888555	14892669	2.238	2.698e-03	retrotransposon protein
Sb02g010236		2	15197156	15198159	4.659	9.135e-06	Alpha/beta-Hydrolases superfamily protein
Sb02g010590	Sobic.002G122400	2	16328325	16329553	2.785	1.298e-03	Glycolipid transfer protein 1
Sb02g010730	Sobic.002G124500	2	16705068	16706443	2.807	2.572e-06	Expansin precursor, putative
Sb02g010780	Sobic.002G125000	2	16940031	16941473	2.437	1.531e-04	Plasma membrane intrinsic protein 2
Sb02g010790	Sobic.002G125200	2	16954792	16955852	6.75	9.187e-15	Plasma membrane intrinsic protein 2
Sb02g011050	Sobic.002G128400	2	17809234	17810769	-4.206	1.437e-08	WRKY DNA-binding protein 55
Sb02g011990		2	20095845	20098519	8.13	1.579e-08	Transducin/WD40 repeat-like superfamily protein
Sb02g019410	Sobic.002G154900	2	46946121	46949319	4.789	1.795e-10	Cytochrome P450, putative, expressed
Sb02g020230	Sobic.002G158500	2	48986534	49004283	-2.727	2.582e-03	Ankyrin repeat family protein
Sb02g020270	Sobic.002G158900	2	49095458	49101492	3.004	5.784e-05	AMP-dependent synthetase and ligase family protein
Sb02g021020	Sobic.002G166200	2	51997319	51998762	6.889	3.697e-04	Wall associated kinase 5
Sb02g022520	Sobic.002G176300	2	55580156	55581444	3.876	2.502e-05	RING/U-box superfamily protein
Sb02g022650	Sobic.002G177800	2	55805153	55809767	2.544	1.610e-03	Leucine-rich repeat transmembrane protein kinase
Sb02g023370	Sobic.002G185600	2	56970328	56972154	3.75	4.843e-08	Major facilitator superfamily protein
Sb02g024220	Sobic.002G195700	2	58408367	58410576	2.307	5.363e-04	cinnamyl alcohol dehydrogenase 9
Sb02g024230	Sobic.002G195800	2	58418460	58420421	2.566	3.404e-04	RKL1 receptor-like kinase 1
Sb02g024420	Sobic.002G198000	2	58725697	58728694	-4.908	5.956e-08	Chlororespiratory reduction 6 expressed
Sb02g024760	Sobic.002G202700	2	59264547	59266116	2.374	1.660e-03	WRKY DNA-binding protein 40
Sb02g025150	Sobic.002G207000	2	59872446	59873542	3.953	5.969e-09	Retrotransposon protein
Sb02g025210	Sobic.002G207700	2	59921108	59924099	2.668	6.575e-04	Nodulin MtN21 /EamA-like transporter family protein
Sb02g025470	Sobic.002G211000	2	60381148	60382204	2.228	2.413e-03	Unknown
Sb02g025675	Sobic.002G214300	2	60660262	60660960	1.949	1.052e-03	expressed protein
Sb02g028540	Sobic.002G249500	2	63689608	63691251	-2.451	1.324e-03	Zinc finger C-x8-C-x5-C-x3-H type family protein
Sb02g030640	Sobic.002G272700	2	65662196	65664496	3.194	4.006e-06	Cytochrome p450 78a9
Sb02g031890		2	66712998	66714053	3.126	1.583e-04	Unknown
Sb02g033580	Sobic.002G305600	2	68172202	68174750	-2.257	1.290e-03	indole-3-acetate beta-glucosyltransferase
Sb02g033880	Sobic.002G308900	2	68423093	68425010	-2.542	9.706e-04	Ubiquitin fusion protein
Sb02g035440	Sobic.002G327700	2	69865252	69868463	3.133	3.466e-03	Cysteine-rich RLK (RECEPTOR-like protein kinase) 23
Sb02g035520	Sobic.002G328600	2	69941726	69944230	4.394	1.045e-10	O-Glycosyl hydrolases family 17 protein
Sb02g035990	Sobic.002G334000	2	70371140	70376056	2.587	1.784e-03	Cellulose synthase-like family
Sb02g038130	Sobic.002G361100	2	72420970	72421945	-2.372	1.120e-03	Glutathione S-transferase expressed
Sb02g038250	Sobic.002G362400	2	72496943	72498026	5.209	7.349e-06	Ribosome inactivating protein
Sb02g038450		2	72714216	72714892	1.85	4.813e-03	Hydroxyproline-rich glycoprotein
Sb02g038790	Sobic.002G368800	2	72970764	72972049	3.042	1.659e-05	Transposon protein
Sb02g038810	Sobic.002G369000	2	72980812	72981372	2.18	3.059e-03	EGG APPARATUS-1, putative, expressed
Sb02g038850	Sobic.002G369500	2	73002661	73003731	4.587	1.360e-03	Flavonol sulfotransferase expressed
Sb02g038860	Sobic.002G369600	2	73006656	73008120	4.657	9.800e-10	Anthocyanidin 3-O-glucosyltransferase
Sb02g039430	Sobic.002G376800	2	73526167	73526484	3.814	9.135e-06	EF hand family protein
Sb02g039470	Sobic.002G377600	2	73575044	73578086	7.149	6.088e-12	phospholipase A
Sb02g039590	Sobic.002G379000	2	73653314	73655892	-8.531	7.880e-10	Cytochrome C oxidase
Sb02g039600	Sobic.002G379100	2	73656555	73659352	-3.338	2.882e-07	Zinc-binding alcohol dehydrogenase family protein
Sb02g039970	Sobic.002G383400	2	74081019	74082410	3.196	1.771e-03	amine oxidase family protein
Sb02g039980	Sobic.002G383500	2	74083980	74085523	4.088	3.688e-04	Unknown
Sb02g040640	Sobic.002G390900	2	74559445	74561754	1.779	2.868e-03	WD40-like Beta Propeller Repeat family protein
Sb02g040670	Sobic.002G391300	2	74575248	74576784	2.415	2.248e-04	Peroxidase superfamily protein
Sb02g040720	Sobic.002G391800	2	74619285	74620878	3.073	1.374e-06	Peroxidase 2
Sb02g040740	Sobic.002G392000	2	74638262	74639638	4.987	2.084e-12	Peroxidase superfamily protein
Sb02g040750	Sobic.002G392100	2	74643935	74645478	2.562	2.033e-05	Peroxidase superfamily protein
Sb02g040910	Sobic.002G393800	2	74814252	74818316	-6.548	5.222e-14	NB-ARC domain-containing disease resistance protein
Sb02g040920	Sobic.002G393900	2	74824939	74828776	-6.322	3.466e-03	NB-ARC domain-containing disease resistance protein
Sb02g041310	Sobic.002G398400	2	75168923	75169996	3.639	3.137e-06	Glycosyl transferase 8 domain containing protein
Sb02g042090	Sobic.002G406900	2	75805195	75806697	4.391	2.527e-09	F-box domain containing protein, expressed
Sb02g042120	Sobic.002G407300	2	75851842	75852940	-1.997	2.851e-03	NAD(P)-binding Rossmann-fold superfamily protein
Sb02g042280	Sobic.002G409000	2	75967631	75969232	2.151	1.868e-03	GDSL-like Lipase/Acylhydrolase superfamily protein
Sb02g042840	Sobic.002G416500	2	76576258	76578841	2.173	3.641e-04	Peroxidase superfamily protein
Sb02g043030	Sobic.002G418500	2	76813673	76816113	3.049	2.933e-04	WRKY DNA-binding protein 46
Sb02g043350	Sobic.002G422300	2	77180833	77182864	2.244	1.614e-04	Ethylene-insensitive 3
Sb03g001040	Sobic.003G009900	3	848969	850923	-8.047	3.971e-08	Cytochrome P450, family 71
Sb03g001560	Sobic.003G015700	3	1421571	1424750	2.651	4.315e-03	glycosyl hydrolase 9C3
Sb03g002250		3	2069353	2071158	2.737	7.557e-04	peptide-N4-asparagine amidase A
Sb03g002260	Sobic.003G023700	3	2072680	2074652	2.234	1.384e-03	peptide-N4-asparagine amidase A
Sb03g003530	Sobic.003G039400	3	3754238	3755133	-3.64	2.168e-08	hsp20/alpha crystallin family protein
Sb03g004080	Sobic.003G046700	3	4341030	4344469	2.243	1.660e-03	unknown
Sb03g004430	Sobic.003G050800	3	4680302	4683322	-1.917	3.254e-03	Glucose-6-phosphate/phosphate translocator-related protein
Sb03g005166	Sobic.003G060300	3	5398990	5404212	-6.733	1.810e-03	endoplasmic oxidoreductin-1 precursor
Sb03g005760	Sobic.003G067800	3	5829103	5830516	-2.985	5.729e-06	Adenine nucleotide alpha hydrolases-like superfamily protein
Sb03g006550	Sobic.003G077600	3	6705594	6709965	-2.798	7.417e-04	DDB2 damaged DNA binding 2
Sb03g006765		3	7009497	7012497	-4.886	7.960e-06	Ser/Thr protein kinase
Sb03g006880	Sobic.003G082000	3	7115806	7116543	-4.528	1.025e-11	HSP20-like chaperones superfamily protein
Sb03g006890	Sobic.003G082100	3	7119595	7120274	-4.792	2.275e-12	HSP18.2 Heat shock protein 18.2
Sb03g006900	Sobic.003G082200	3	7131624	7132458	-3.187	1.067e-06	HSP20-like chaperones superfamily protein
Sb03g006920	Sobic.003G082500	3	7152230	7152682	-4.203	6.555e-07	HSP20-like chaperones superfamily protein
Sb03g007230	Sobic.003G085900	3	7498688	7505509	2.256	1.832e-04	glycosyl hydrolase, family 31
Sb03g008460	Sobic.003G101000	3	8984803	8989544	5.127	8.673e-05	phosphate transporter 1
Sb03g008760	Sobic.003G104600	3	9418310	9419723	-2.086	1.566e-03	isoflavone reductase
Sb03g008970	Sobic.003G106600	3	9730186	9735642	-9.537	3.135e-14	sterol isomerase expressed
Sb03g010640	Sobic.003G126100	3	11622874	11627631	-2.449	1.206e-03	Glycosyl hydrolases family 31 protein
Sb03g011590	Sobic.003G136200	3	12992348	12993583	1.903	3.826e-03	GLP5 germin-like protein 5
Sb03g012350	Sobic.003G142800	3	14230982	14232115	4.915	1.746e-04	senescence-related gene 1
Sb03g012360	Sobic.003G143000	3	14246425	14247482	9.347	2.037e-12	senescence-related gene 1
Sb03g012990	Sobic.003G149600	3	15811686	15813003	2.944	3.697e-04	FAD-dependent oxidoreductase family protein
Sb03g022990	Sobic.003G178500	3	45665771	45667482	4.782	7.427e-07	3-ketoacyl-CoA synthase, putative, expressed
Sb03g025520	Sobic.003G191000	3	51283078	51284669	2.635	1.808e-04	FAD dependent oxidoreductase domain containing protein
Sb03g025610		3	51468907	51471572	2.47	7.899e-04	serine/threonine kinase
Sb03g025620		3	51477165	51482838	3.186	2.419e-04	Protein kinase superfamily protein
Sb03g025630	Sobic.003G192600	3	51484286	51486828	4.133	9.579e-09	PR5-like receptor kinase
Sb03g026730	Sobic.003G205600	3	53605935	53607964	1.93	2.250e-03	Leucine-rich repeat (LRR) family protein
Sb03g026790	Sobic.003G206400	3	53702525	53704303	9.219	1.364e-13	Galactose mutarotase-like superfamily protein
Sb03g026960	Sobic.003G208700	3	54104607	54107787	6.159	1.025e-11	WAK3 wall associated kinase 3
Sb03g027040	Sobic.003G209900	3	54239475	54240541	3.065	3.138e-05	photosystem II light harvesting complex gene
Sb03g027080	Sobic.003G210600	3	54280915	54283710	7.097	9.046e-05	LRR family protein
Sb03g027220	Sobic.003G212500	3	54727750	54730678	-2.179	4.782e-03	Heat shock protein DnaJ
Sb03g027670	Sobic.003G217900	3	55338058	55340327	-8.692	4.017e-10	GDSL-like lipase/acylhydrolase
Sb03g028410	Sobic.003G226300	3	56276080	56279347	3.564	9.129e-09	ceramidase precursor
Sb03g028650	Sobic.003G228500	3	56639054	56641961	6.324	8.500e-13	Cytochrome P450, family 72
Sb03g028680	Sobic.003G228700	3	56681807	56683786	3.301	1.045e-07	Cytochrome P450, family 72
Sb03g028700	Sobic.003G229000	3	56715270	56717541	3.254	5.115e-05	Cytochrome P450, family 72
Sb03g029080	Sobic.003G233100	3	57221941	57223630	2.119	2.354e-03	anthocyanin 3-O-beta-glucosyltransferase
Sb03g029380	Sobic.003G236400	3	57509137	57509607	4.896	1.126e-06	expressed protein
Sb03g029770	Sobic.003G240500	3	57961827	57963583	2.768	4.644e-04	UDP-Glycosyltransferase superfamily protein
Sb03g030630	Sobic.003G250000	3	58833619	58836380	3.972	3.496e-06	Peroxidase superfamily protein
Sb03g031010	Sobic.003G255100	3	59335548	59336429	2.445	1.386e-03	expressed protein
Sb03g031810	Sobic.003G264700	3	60162169	60164163	-3.26	3.826e-03	unknown
Sb03g031900	Sobic.003G265800	3	60270614	60273011	1.846	1.686e-03	Tetratricopeptide repeat (TPR)-like superfamily protein
Sb03g031960	Sobic.003G266700	3	60364080	60366050	-2.83	6.129e-05	expressed protein
Sb03g032240	Sobic.003G269900	3	60677333	60679929	2.391	1.566e-03	Subtilase family protein
Sb03g032310	Sobic.003G270800	3	60752596	60754143	-1.751	3.083e-03	NRT2.5 nitrate transporter2.5
Sb03g032380	Sobic.003G271800	3	60824613	60825943	2.785	7.111e-04	Late embryogenesis abundant protein (LEA)
Sb03g032720	Sobic.003G275300	3	61148331	61149693	1.935	1.206e-03	cytidine/deoxycytidylate deaminase
Sb03g032795	Sobic.003G275900	3	61251108	61251647	-2.283	4.614e-04	expressed protein
Sb03g033210	Sobic.003G280500	3	61571621	61574959	4.127	5.786e-07	Ribosomal protein S5/Elongation factor
Sb03g033680	Sobic.003G285900	3	61916322	61917982	2.768	3.129e-03	pathogenesis-related family protein
Sb03g034220	Sobic.003G291700	3	62432460	62435707	3.521	2.284e-03	leucine-rich repeat domain
Sb03g034260	Sobic.003G292200	3	62482095	62486909	2.283	9.604e-04	Peptidase M28 family protein
Sb03g035930		3	63936274	63939118	-2.463	1.015e-03	transposon protein
Sb03g036510	Sobic.003G317900	3	64555261	64555527	4.414	3.641e-04	lysM domain containing protein
Sb03g036770	Sobic.003G321000	3	64857586	64863300	-2.09	3.780e-03	methyl esterase 1
Sb03g040590	Sobic.003G364200	3	68188007	68189363	2.087	1.700e-03	chitinase A
Sb03g042400	Sobic.003G384900	3	69783791	69786170	-8.496	6.099e-10	Pectinacetylesterase family protein
Sb03g042660	Sobic.003G388400	3	70004346	70005951	-2.917	5.836e-04	Cytochrome P450, family 704
Sb03g043410	Sobic.003G397400	3	70754274	70754982	4.286	3.070e-05	expressed protein
Sb03g043720	Sobic.003G400900	3	70987280	70988575	2.918	6.332e-05	keratin
Sb03g044890	Sobic.003G414900	3	72200498	72201103	2.596	5.564e-04	unknown
Sb03g045270	Sobic.003G419400	3	72521180	72522563	2.646	1.091e-04	aspartyl protease family protein
Sb03g045460	Sobic.003G421700	3	72724065	72725839	3.447	2.196e-06	beta-1,3-glucanase 3
Sb03g045490	Sobic.003G422000	3	72740278	72741667	3.317	3.455e-04	Glycosyl hydrolase superfamily protein
Sb03g045810	Sobic.003G426100	3	73075544	73076341	-2.414	1.467e-03	Glutathione S-transferase
Sb03g046070	Sobic.003G428600	3	73255951	73259721	-2.337	3.168e-03	Amidohydrolase family
Sb03g046090	Sobic.003G428800	3	73264312	73269326	2.248	1.564e-03	helix-loop-helix DNA-binding domain containing protein, expressed
Sb03g047000	Sobic.003G440300	3	73991785	73993785	-2.314	3.059e-03	Nuclear transport factor 2
Sb04g000450		4	227960	231395	5.519	3.213e-06	nodulin MtN21 /EamA-like transporter family protein
Sb04g000580	Sobic.004G004400	4	408967	412175	1.698	3.937e-03	Lactate/malate dehydrogenase family protein
Sb04g000640	Sobic.004G005000	4	453946	454864	1.922	1.374e-03	RNA recognition motif containing protein
Sb04g000690		4	495706	497775	-7.922	3.428e-07	expressed protein
Sb04g000700		4	505130	507523	-3.942	1.360e-03	expressed protein
Sb04g000950	Sobic.004G009000	4	791196	794096	6.889	1.173e-04	ATP-dependent helicase
Sb04g000970	Sobic.004G009200	4	807816	809771	3.204	3.719e-06	NRT2.4 nitrate transporter 2.4
Sb04g000990	Sobic.004G009400	4	823457	825517	2.273	7.676e-04	NRT2.4 nitrate transporter 2.4
Sb04g001590	Sobic.004G016800	4	1340076	1346387	2.1	5.511e-04	tyrosine kinase family protein
Sb04g002075	Sobic.004G023300	4	1905688	1908394	-6.791	5.054e-04	Polyketide cyclase/dehydrase and lipid transport superfamily protein
Sb04g003180	0	4	2983595	2985888	-2.168	3.110e-03	aminoacyl-tRNA and biotin synthetases superfamily protein
Sb04g003210	Sobic.004G037300	4	3040925	3051782	4.979	1.367e-04	cycloartenol synthase
Sb04g003710	Sobic.004G043000	4	3577841	3579584	-2.876	6.182e-04	expressed protein
Sb04g003840	Sobic.004G044800	4	3705397	3708579	-2.581	4.499e-05	phytosulfokine receptor precursor
Sb04g003850		4	3713038	3714298	9.237	2.151e-12	Glutathione S-transferase
Sb04g003900	Sobic.004G045400	4	3750737	3752668	2.625	1.013e-05	Zinc-binding ribosomal protein family protein
Sb04g004040	Sobic.004G047300	4	3870397	3874159	-3.189	2.110e-03	Leucine-rich repeat protein kinase
Sb04g004280	Sobic.004G050100	4	4066593	4067738	2.033	4.158e-04	polyubiquitin 10
Sb04g004980	Sobic.004G059300	4	4785234	4786936	2.625	4.813e-03	Putative DNA replicative polymerase clamp
Sb04g005360	Sobic.004G064500	4	5228400	5229648	2.218	9.329e-04	glutamine amidotransferase-like superfamily protein
Sb04g005490	Sobic.003G300200	4	5331079	5331877	4.013	2.546e-06	expressed protein
Sb04g006250	Sobic.004G075800	4	6211271	6217314	2.186	3.826e-03	Voltage-gated chloride channel family protein
Sb04g007600	Sobic.004G092800	4	7954331	7954882	-2.483	2.774e-03	HSP17.6A Heat shock protein 17.6A
Sb04g008850	Sobic.004G108100	4	10445502	10462382	4.957	1.103e-13	sodium/calcium exchanger family protein
Sb04g009360	Sobic.004G114500	4	11667437	11673794	2.767	3.576e-04	Core-2/I-branching beta-1,6-N-acetylglucosaminyltransferase family protein
Sb04g009600	Sobic.004G115500	4	12109948	12110367	-3.1	3.623e-05	expressed protein
Sb04g009670		4	12242485	12251685	-3.939	1.097e-10	calmodulin-binding and BAG domain containing protein
Sb04g009690		4	12262893	12264223	-3.607	4.859e-09	expressed protein
Sb04g009750	Sobic.004G117000	4	12355789	12359949	6.698	9.505e-04	NB-ARC domain-containing disease resistance protein
Sb04g009860		4	12575180	12577647	3.584	9.604e-04	expressed protein
Sb04g009870	Sobic.004G118400	4	12578543	12580389	3.99	1.029e-05	tryptophan biosynthesis protein trpCF
Sb04g010720		4	14996463	14999445	6.933	1.173e-04	expressed protein
Sb04g011090	Sobic.004G128400	4	16256176	16257675	-3.667	1.060e-08	O-methyltransferase family protein
Sb04g012680		4	20176393	20178024	-7.099	9.046e-05	TTF-type zinc finger protein with HAT dimerisation domain
Sb04g013790	Sobic.004G134700	4	24574794	24596184	-4.577	7.875e-13	Drought-responsive family protein
Sb04g018290	Sobic.004G143900	4	42959812	42967408	6.219	9.255e-18	indole-3-glycerol phosphate synthase
Sb04g019550	Sobic.004G147400	4	45697879	45698385	2.399	3.444e-04	Disease resistance-responsive (dirigent-like protein) family protein
Sb04g020240	Sobic.004G152400	4	47485072	47486690	2.246	3.477e-04	Ribosomal L29 family protein
Sb04g020640	Sobic.004G155200	4	48494319	48494864	3.203	1.067e-07	unknown
Sb04g020740	Sobic.004G156300	4	48799960	48801639	2.013	1.882e-03	Auxin-responsive SAUR gene family member
Sb04g021650	Sobic.004G165100	4	50748843	50750394	4.67	1.331e-09	Phosphatidylethanolamine-binding protein
Sb04g022100	Sobic.004G169600	4	51381542	51384280	-3.596	5.488e-04	Transducin/WD40 repeat-like superfamily protein
Sb04g022220	Sobic.004G171000	4	51652925	51653594	-4.127	5.740e-04	abscisic stress-ripening, putative, expressed
Sb04g023570	Sobic.004G187300	4	53259307	53260370	2.395	3.697e-04	zinc finger protein
Sb04g024610	Sobic.004G199600	4	54374024	54375309	2.233	3.701e-03	unknown
Sb04g026210	Sobic.004G216900	4	55986948	55988251	2.697	1.688e-03	MYB family transcription factor
Sb04g028630	Sobic.004G246400	4	58770228	58774820	2.211	3.811e-03	RNA-dependent RNA polymerase 1
Sb04g028960		4	59020420	59026278	-3.164	3.137e-06	AGAMOUS-like 16
Sb04g029690	Sobic.004G258500	4	59765315	59766502	-2.785	3.580e-04	unknown
Sb04g029900	Sobic.004G260600	4	59930576	59931733	3.368	1.043e-06	fatty acid desaturase 2
Sb04g030135	Sobic.004G263100	4	60159840	60160848	-4.571	6.099e-10	HSP20-like chaperones superfamily protein
Sb04g031060	Sobic.004G273300	4	61057415	61060347	-2.693	8.079e-06	polyubiquitin 10
Sb04g031392		4	61379610	61380726	-6.322	1.810e-03	aminoacyl-tRNA ligases
Sb04g032650		4	62669645	62676565	5.372	1.836e-08	seed storage 2S albumin superfamily protein
Sb04g033320	Sobic.004G299500	4	63221002	63225214	2.789	9.792e-05	YELLOW STRIPE like 3 transposon protein
Sb04g033330	Sobic.004G299600	4	63227150	63231148	2.919	3.202e-05	YELLOW STRIPE like 3 transposon protein
Sb04g034940	Sobic.004G318600	4	64766239	64768449	2.803	3.099e-04	Subtilase family protein
Sb04g035440	Sobic.004G324300	4	65276969	65279111	-9.981	1.507e-15	expressed protein
Sb04g035465	Sobic.004G324800	4	65380549	65382186	-6.129	2.594e-14	expressed protein
Sb04g035800	Sobic.004G328900	4	65668258	65669070	3.584	4.621e-06	Nucleotide-diphospho-sugar transferases superfamily protein
Sb04g037590	Sobic.004G349200	4	67172102	67172683	6.749	3.697e-04	C2HC zinc fingers superfamily protein
Sb04g037800	Sobic.004G351200	4	67357489	67359050	2.11	2.120e-03	plasma membrane intrinsic protein
Sb05g000390	Sobic.005G002700	5	216857	218904	3.065	1.601e-05	fatty acid desaturase putative
Sb05g001110	Sobic.005G013000	5	1169938	1173331	2.424	2.954e-04	F-box domain containing protein
Sb05g001130	Sobic.005G012900	5	1175695	1177430	-6.542	1.810e-03	Glutathione S-transferase
Sb05g001140		5	1181599	1184356	5.398	3.445e-08	F-box domain containing protein
Sb05g001200	Sobic.005G014000	5	1262559	1263855	3.646	5.599e-04	WRKY DNA-binding protein 54
Sb05g001525	Sobic.005G017800	5	1601126	1601482	3.029	1.128e-04	Glutathione S-transferase
Sb05g001560	Sobic.005G018300	5	1637857	1640498	6.797	3.697e-04	nucleoside-triphosphatase
Sb05g002820	Sobic.005G033600	5	3044513	3046558	6.749	5.054e-04	Heavy metal transport/detoxification superfamily protein
Sb05g003170	Sobic.005G038100	5	3549122	3550355	8.481	6.024e-09	Glycosyltransferase family 29
Sb05g003190	Sobic.005G038300	5	3577564	3580669	-2.769	4.428e-05	cadmium tolerance factor
Sb05g003583	Sobic.005G043400	5	4169819	4185950	3.876	3.772e-05	retrotransposon protein
Sb05g003920	Sobic.005G047700	5	4566438	4569779	-7.261	8.910e-14	NB-ARC domain-containing disease resistance protein
Sb05g003930	Sobic.005G047800	5	4617442	4620608	-5.671	3.428e-07	NB-ARC domain-containing disease resistance protein
Sb05g004040	Sobic.005G049600	5	4765604	4770645	-2.02	6.404e-04	wall associated kinase 5
Sb05g005200	Sobic.005G061700	5	6828020	6828640	4.458	6.090e-09	Disease resistance-responsive (dirigent-like protein) family protein
Sb05g005480	Sobic.005G064900	5	7447405	7449198	2.613	6.636e-04	Cytochrome P450, family 71
Sb05g005720	Sobic.005G067500	5	7861724	7863560	2.663	3.347e-04	1-aminocyclopropane-1-carboxylate oxidase
Sb05g006510		5	10579894	10581067	-4.212	4.136e-05	expressed protein
Sb05g007030	Sobic.005G086400	5	12111936	12112744	-3.865	8.197e-08	HSP20-like chaperones superfamily protein
Sb05g007210	Sobic.005G088400	5	12755889	12758128	3.431	2.502e-05	ferulic acid 5-hydroxylase 1
Sb05g008250	Sobic.005G095000	5	15070563	15073983	4.167	1.895e-04	disease resistance protein RPM1
Sb05g008270	Sobic.005G095600	5	15104827	15108795	6.537	9.505e-04	NB-ARC domain-containing disease resistance protein
Sb05g008440	Sobic.005G097400	5	15713191	15714431	3.448	1.003e-06	cell death associated protein
Sb05g008460	Sobic.005G097600	5	15797535	15802297	2.714	2.396e-03	gibberellin 20 oxidase 2
Sb05g008680	Sobic.005G100800	5	17032777	17037678	2.097	1.384e-03	initiation factor 2 subunit family domain containing protein
Sb05g013160	Sobic.005G111400	5	27058071	27059432	3.321	1.938e-04	alpha/beta-Hydrolases superfamily protein
Sb05g014050	Sobic.005G112600	5	29434063	29435480	-6.542	2.503e-03	expressed protein
Sb05g018980	Sobic.005G128000	5	46080948	46084370	-7.099	6.789e-05	NB-ARC domain-containing disease resistance protein
Sb05g019035	Sobic.005G128800	5	46319815	46321485	-4.252	1.746e-04	translationally-controlled tumor protein
Sb05g019210	Sobic.005G130400	5	47235783	47244735	4.376	1.030e-04	Terpenoid cyclases/Protein prenyltransferases superfamily protein
Sb05g020200	Sobic.005G137000	5	49414226	49416106	-1.734	3.721e-03	Chalcone and stilbene synthase family protein
Sb05g020750	Sobic.005G142200	5	50920224	50920832	-7.391	1.372e-05	DNA binding transposon protein
Sb05g021173		5	51736819	51742234	-7.273	5.145e-05	expressed protein
Sb05g022290		5	54004429	54010157	3.15	2.933e-04	Terpenoid cyclases/Protein
Sb05g022300		5	54010695	54011534	4.743	3.808e-06	chloroplast precursor
Sb05g022480	Sobic.005G163800	5	54388238	54390184	2.773	3.625e-05	laccase precursor protein
Sb05g022600	Sobic.005G165400	5	54591453	54595889	-3.672	1.334e-04	Subtilase family protein
Sb05g022670		5	54768863	54773304	-7.353	1.774e-05	Leucine Rich Repeat domains containing protein
Sb05g023920	Sobic.005G180500	5	56844350	56845245	3.524	2.105e-07	plastocyanin-like domain containing protein
Sb05g024880	Sobic.005G192100	5	58055848	58059255	-6.791	3.697e-04	NB-ARC domain-containing disease resistance protein
Sb05g024890	Sobic.005G192200	5	58064101	58065633	2.317	5.913e-05	cytokinin-O-glucosyltransferase 3
Sb05g024910	Sobic.005G192400	5	58087411	58090828	-2.153	3.442e-03	NB-ARC domain-containing disease resistance protein
Sb05g025170	Sobic.005G194800	5	58321404	58322274	2.143	3.212e-03	nitrilase-associated protein
Sb05g025450		5	58730571	58733380	7.612	3.140e-06	Leucine Rich Repeat family protein
Sb05g025900	Sobic.005G203900	5	59416966	59417283	4.459	3.059e-03	Thioredoxin superfamily protein
Sb05g025990	Sobic.005G204900	5	59548254	59552059	5.143	1.476e-08	Mono-/di-acylglycerol lipase
Sb05g026040	Sobic.005G205300	5	59604328	59607841	-7.534	5.063e-06	Leucine-rich repeat protein kinase family protein
Sb05g026175	Sobic.005G207800	5	59898285	59901008	-5.959	2.035e-07	coatomer subunit beta
Sb05g026185	Sobic.005G208100	5	59927116	59943817	-7.878	3.795e-21	S-locus lectin protein kinase family protein
Sb05g026280	Sobic.005G209500	5	60112686	60114938	-2.85	3.966e-06	PLAC8 family protein
Sb05g026335		5	60193990	60197805	-3.159	9.514e-05	cysteine-rich RLK (RECEPTOR-like protein kinase) 7
Sb05g026380	Sobic.005G211000	5	60245693	60248061	-6.399	2.503e-03	SEC14 cytosolic factor family protein
Sb05g026490	Sobic.005G212700	5	60376700	60377964	-4.526	2.439e-11	Glutathione S-transferase
Sb05g026630	Sobic.005G215300	5	60626278	60629989	4.628	7.887e-04	laccase-15 precursor
Sb05g026670	Sobic.005G215500	5	60649811	60650782	3.147	1.579e-08	Bowman-Birk type bran trypsin inhibitor
Sb05g026730	Sobic.005G216200	5	60684454	60685870	2.197	2.503e-03	O-methyltransferase family protein
Sb05g026783		5	60730353	60731318	4.18	1.940e-04	RNA recognition motif containing protein
Sb05g026786		5	60731402	60732567	3.477	6.606e-04	snRNP auxilliary factor large subunit splicing factor
Sb05g026840	Sobic.005G217300	5	60810026	60812149	4.343	3.112e-07	Unknown
Sb05g026890	Sobic.005G217900	5	60888499	60892885	1.824	3.826e-03	Unknown
Sb05g026940		5	60971007	60973548	-6.473	3.466e-03	NB-ARC domain-containing disease resistance protein
Sb05g026960	Sobic.005G218600	5	60985146	60998435	-6.733	1.324e-03	transposon protein En/Spm sub-class
Sb05g027010	Sobic.005G219500	5	61102582	61104264	-2.689	1.913e-03	Cytochrome P450, family 87
Sb05g027210	Sobic.005G222500	5	61415357	61418887	1.683	2.549e-03	phospholipase D
Sb05g027230	Sobic.005G222700	5	61439827	61443238	2.828	9.463e-05	wall associated kinase 4
Sb05g027340	Sobic.005G224400	5	61614436	61616948	2.617	4.082e-04	O-methyltransferase family protein
Sb05g027760	Sobic.005G229600	5	62162581	62164664	5.321	1.721e-13	GRAS family transcription factor
Sb05g027773		5	62172024	62174782	4.013	3.252e-04	Ankyrin repeat family protein
Sb05g027780	Sobic.005G230000	5	62181147	62183282	2.051	1.234e-03	SCARECROW-like 14 , GRAS family transcription factor domain containing protein
Sb05g027785	Sobic.005G230300	5	62195815	62197995	2.214	1.566e-03	GRAS family transcription factor
Sb06g000380	Sobic.006G002100	6	367608	370391	-3.334	7.689e-07	Phosphoglycerate mutase family protein
Sb06g000660	Sobic.006G005600	6	837983	840716	-4.762	4.531e-13	Heat shock protein 90.1
Sb06g000930	Sobic.006G009100	6	1337182	1339690	2.045	1.118e-03	WD40-like Beta Propeller Repeat family protein
Sb06g001645	Sobic.006G017400	6	2703592	2706678	-7.601	5.063e-06	Leucine Rich Repeat family protein
Sb06g001690	Sobic.006G018100	6	2974644	2975922	7.76	2.871e-27	RmlC-like cupins superfamily protein
Sb06g001780	Sobic.006G019100	6	3245670	3250402	5.864	2.084e-12	expressed protein
Sb06g001800	Sobic.006G019200	6	3293456	3293866	3.507	3.826e-03	SAUR-like auxin-responsive protein
Sb06g001820		6	3323070	3325006	7.279	3.925e-05	Ribosomal protein L7Ae
Sb06g001980	Sobic.006G021200	6	3614552	3617362	-2.705	1.524e-03	NB-ARC domains-containing disease resistance protein
Sb06g002090	Sobic.006G022400	6	3921155	3923243	3.276	1.795e-04	F-box/RNI-like/FBD-like domains-containing protein	qGY-6a
Sb06g002180	Sobic.006G024000	6	4089379	4091346	-2.511	3.887e-04	UDP-glucosyltransferase	qGY-6a
Sb06g003180	Sobic.006G031100	6	6636307	6637158	3.018	2.575e-05	CAP (Cysteine-rich secretory proteins	qGY-6a
Sb06g005420		6	13588101	13592637	6.889	2.109e-04	expressed protein
Sb06g006920	Sobic.006G038800	6	16373350	16384923	-2.546	4.724e-05	purple acid phosphatase 27	qGY-6b
Sb06g008990	Sobic.006G041000	6	26359064	26363229	2.375	1.675e-04	Oxidoreductase, zinc-binding dehydrogenase family protein	qGY-6b
Sb06g010870	Sobic.006G043800	6	30379011	30380839	3.616	1.196e-04	Cytochrome P450, family 71	qGY-6b
Sb06g011767	Sobic.006G045900	6	32144416	32145407	6.478	2.503e-03	auxin response factor 2	qGY-6b
Sb06g011770		6	32145882	32147132	6.844	2.844e-04	C2H2-like zinc finger protein	qGY-6b
Sb06g012040	Sobic.006G047300	6	32755618	32761358	2.708	2.835e-03	Minichromosome maintenance (MCM2/3/5) family protein	qGY-6b
Sb06g012280	Sobic.006G048000	6	33774679	33776091	2.815	7.899e-04	UDP-Glycosyltransferase superfamily protein	qGY-6b
Sb06g012290	Sobic.006G048100	6	33921889	33923074	4.708	1.477e-08	Galactose oxidase/kelch repeat superfamily protein	qGY-6b
Sb06g014250	Sobic.006G054200	6	39313831	39320550	4.128	4.476e-06	multidrug resistance-associated protein 9	qGY-6b
Sb06g014400	Sobic.006G055600	6	39867816	39870700	-3.085	3.391e-04	HSP70 Heat shock protein 70
Sb06g014450	Sobic.006G056300	6	39970615	39972162	5.024	4.972e-10	FAD-binding Berberine family protein
Sb06g014550	Sobic.006G057300	6	40216040	40217587	3.007	1.094e-06	senescence-related gene 1
Sb06g015520	Sobic.006G068400	6	43082617	43090131	3.501	9.514e-05	B-block binding subunit of TFIIIC	qPH-6, qGY-6c
Sb06g016020	Sobic.006G072600	6	44422691	44423419	2.456	2.284e-04	expressed protein
Sb06g016043		6	44460095	44461560	7.244	3.014e-05	expressed protein
Sb06g016160	Sobic.006G074200	6	44576681	44577477	2.202	3.653e-04	seed storage 2S albumin superfamily protein
Sb06g016230	Sobic.006G075000	6	44708205	44709467	2.164	9.800e-04	Late embryogenesis abundant hydroxyproline-rich glycoprotein
Sb06g016260	Sobic.006G075200	6	44735351	44737837	2.5	1.55e-02	Aluminium activated malate transporter protein
Sb06g016555		6	45340799	45350426	6.288	4.924e-03	tetraspanin family protein
Sb06g016570	Sobic.006G078900	6	45400235	45401537	10.493	4.546e-20	tetraspanin family protein
Sb06g016610	Sobic.006G079300	6	45453835	45455428	2.533	2.127e-05	Peroxidase superfamily protein
Sb06g017410	Sobic.006G088400	6	46672668	46674820	7.692	4.133e-07	F-box domain containing protein
Sb06g017430		6	46699633	46702549	7.244	9.046e-05	F-box domain containing protein
Sb06g017850	Sobic.006G093500	6	47260226	47261197	-4.487	1.972e-08	HSP20-like chaperones superfamily protein
Sb06g018080	Sobic.006G096000	6	47514819	47517528	6.797	2.844e-04	NAD(P)-linked oxidoreductase superfamily protein
Sb06g018480	Sobic.006G101100	6	48077521	48077781	2.869	3.623e-06	expressed protein
Sb06g018490	Sobic.006G101200	6	48086361	48088075	7.529	1.032e-21	cytokinin-O-glucosyltransferase
Sb06g018620	Sobic.006G102700	6	48220383	48221417	9.118	1.586e-11	Major facilitator superfamily protein
Sb06g019090	Sobic.006G108300	6	48700776	48703341	2.252	2.389e-03	Transmembrane amino acid transporter family protein
Sb06g019470	Sobic.006G113000	6	49032854	49034109	1.3	3.2e-01	Copper transport protein family		qMC1-6a
Sb06g019600	Sobic.006G114600	6	49168975	49172952	4.279	1.043e-06	Cytochrome P450 superfamily protein		qMC1-6a
Sb06g019610	Sobic.006G114700	6	49174004	49176088	2.452	1.323e-03	phosphofructokinase 2		qMC1-6a
Sb06g021520	Sobic.006G135500	6	50760157	50762178	3.994	1.148e-09	glyoxal oxidase-related protein
Sb06g024400	Sobic.006G168300	6	53535970	53538827	1.683	3.815e-03	NUDIX family, domain containing protein	qMC1-6b	qMC1-6b
Sb06g024590	Sobic.006G170600	6	53686490	53687675	1.958	3.235e-03	tonoplast intrinsic protein	qMC1-6b	qMC1-6b
Sb06g024650	Sobic.006G171200	6	53730735	53732257	4.367	3.059e-03	expansin B2	qMC1-6b	qMC1-6b
Sb06g025220	Sobic.006G177500	6	54190773	54193170	-2.114	3.865e-03	calcium-dependent protein kinase 29	qMC1-6b	qMC1-6b
Sb06g025250	Sobic.006G177800	6	54207289	54212955	2.782	4.470e-05	Prolyl oligopeptidase family protein	qMC1-6b	qMC1-6b
Sb06g025330	Sobic.006G178700	6	54262137	54264776	2.362	2.520e-03	expressed protein	qMC1-6b	qMC1-6b
Sb06g027740	Sobic.006G206500	6	56570838	56574085	-6.473	3.466e-03	Ribosomal protein
Sb06g027780	Sobic.006G206900	6	56617335	56618523	-8.184	3.971e-08	Ribosomal protein L30/L7 family protein LOC_Os04g51630.1 60S ribosomal protein L7, putative, expressed
Sb06g028010		6	56855919	56858679	7.018	1.582e-04	HXXXD-type acyl-transferase family protein
Sb06g028210	Sobic.006G211400	6	57045616	57050067	2.252	1.450e-04	Terpenoid cyclases/Protein prenyltransferases superfamily protein		qMC2-6
Sb06g028480	Sobic.006G214600	6	57260405	57261259	2.019	6.923e-04	unknown		qMC2-6
Sb06g028760	Sobic.006G217900	6	57496434	57500547	1.729	3.059e-03	Leucine-rich receptor-like protein kinase family protein		qMC2-6
Sb06g029625		6	58210114	58210251	6.728	2.186e-14	leucoanthocyanidin reductase
Sb06g029780	Sobic.006G229900	6	58351655	58355039	4.088	1.175e-03	RK3 receptor kinase 3
Sb06g029800	Sobic.006G230200	6	58370505	58375274	2.456	3.131e-03	S-locus lectin protein kinase family protein
Sb06g031350	Sobic.006G248300	6	59743518	59747237	2.297	3.347e-04	lipoxygenase
Sb06g031920	Sobic.006G255500	6	60228709	60231421	4.041	6.385e-10	beta-fructofuranosidase 5
Sb06g031930	Sobic.006G255600	6	60232705	60235701	2.162	9.057e-04	beta-fructofuranosidase 5
Sb06g031970	Sobic.006G256200	6	60252217	60254843	3.086	3.351e-04	myb-like HTH transcriptional regulator family protein
Sb06g032280	Sobic.006G259800	6	60477768	60478615	-5.644	3.919e-06	helix-loop-helix (bHLH) DNA-binding superfamily protein
Sb06g032300	Sobic.006G260000	6	60489665	60494650	-2.405	9.580e-04	expressed protein
Sb06g032450	Sobic.006G261500	6	60576783	60579672	2.385	3.547e-05	polyamine oxidase 2
Sb06g033350	Sobic.006G272100	6	61328905	61330186	-2.77	1.360e-03	F-box and associated interaction domains-containing protein
Sb06g033670	Sobic.006G275300	6	61587277	61587846	-3.172	3.752e-03	MAP kinase substrate 1
Sb06g033760	Sobic.006G276300	6	61663580	61664763	2.606	1.865e-03	Vacuolar iron transporter (VIT) family protein
Sb06g033846		6	61781146	61781641	-3.487	2.108e-04	Peroxidase superfamily protein
Sb06g033860	Sobic.006G277700	6	61791381	61792964	2.045	1.479e-03	Peroxidase superfamily protein
Sb06g033940	Sobic.006G278600	6	61845617	61846654	8.222	2.321e-09	oxidoreductase, 2OG-Fe oxygenase family protein
Sb07g000490	Sobic.007G003200	7	301901	303986	-2.137	3.209e-03	FAD-binding Berberine family protein
Sb07g000540	Sobic.007G003800	7	376128	376832	-3.48	2.205e-05	Acyl-CoA N-acyltransferases (NAT) superfamily protein
Sb07g000550	Sobic.007G003900	7	380629	382686	7.504	2.661e-19	Cytochrome P450, family 71
Sb07g000850	Sobic.007G008000	7	727841	728563	1.978	2.120e-03	cell wall / vacuolar inhibitor of fructosidase 2
Sb07g001310	Sobic.007G014600	7	1297639	1299225	-2.419	2.569e-03	HXXXD-type acyl-transferase family protein
Sb07g001360	Sobic.007G015100	7	1338712	1348679	2.921	3.056e-05	Cytochrome P450, family 87
Sb07g001460	Sobic.007G016800	7	1547113	1550267	-2.976	1.994e-03	F-box and Leucine Rich Repeat domains containing protein
Sb07g001720	Sobic.007G019900	7	1957756	1958742	4.367	1.360e-03	expansin 11
Sb07g002190	Sobic.007G025000	7	2336570	2338778	-8.387	3.154e-09	Ankyrin repeat family protein
Sb07g002840	Sobic.007G032900	7	3011700	3016004	6.343	1.354e-17	PR5-like receptor kinase
Sb07g002860	Sobic.007G033300	7	3043525	3044746	-6.322	2.503e-03	Cupredoxin superfamily protein
Sb07g002880	Sobic.007G033500	7	3055371	3056087	7.173	6.789e-05	unknown
Sb07g003000	Sobic.007G034900	7	3191492	3193591	2.306	2.584e-03	Cytochrome P450, family 71
Sb07g003010	Sobic.007G035000	7	3230939	3232313	6.354	4.924e-03	Pyridoxal phosphate (PLP)-dependent transferases superfamily protein
Sb07g003510	Sobic.007G042600	7	4276888	4282272	3.332	7.662e-05	ATP binding cassette subfamily
Sb07g003745	Sobic.007G045300	7	4587055	4587327	4.162	2.357e-03	expressed protein
Sb07g004670		7	6064928	6065911	2.326	4.236e-03	caffeic acid 3-O-methyltransferase
Sb07g004700	Sobic.007G058900	7	6165600	6170242	4.984	3.662e-07	Chalcone and stilbene synthase family protein
Sb07g004710	Sobic.007G059100	7	6227949	6232569	4.056	5.740e-04	O-methyltransferase
Sb07g004720	Sobic.007G059200	7	6261121	6262757	-4.875	2.875e-04	HXXXD-type acyl-transferase family protein
Sb07g005100	Sobic.007G064500	7	6857815	6861707	-2.791	1.368e-04	Major facilitator superfamily protein
Sb07g005140	Sobic.007G064900	7	6930171	6933232	2.882	9.773e-05	zinc transporter 5 precursor
Sb07g005230	Sobic.007G065800	7	7100480	7101314	4.159	5.120e-06	RmlC-like cupins superfamily protein
Sb07g005307		7	7400669	7400863	-2.901	6.404e-05	RmlC-like cupins superfamily protein
Sb07g005320	Sobic.007G067300	7	7419332	7420175	-4.038	2.396e-03	RmlC-like cupins superfamily protein
Sb07g005330		7	7426073	7426916	-2.262	2.640e-04	RmlC-like cupins superfamily protein
Sb07g005780	Sobic.007G073100	7	8141742	8146379	4.187	2.032e-12	polyamine oxidase 1
Sb07g006140	Sobic.007G076500	7	8809123	8809974	-2.902	2.388e-03	Polynucleotidyl transferase
Sb07g006600	Sobic.007G082000	7	9660679	9662897	7.018	9.046e-05	Bric-a-Brac, MATH domain
Sb07g006840	Sobic.007G083200	7	9978743	9982822	7.44	1.063e-05	Retrotransposon protein
Sb07g007010	Sobic.007G085500	7	10770828	10771917	2.803	2.284e-03	glycosyl hydrolases family 16
Sb07g007710	Sobic.007G088500	7	12261667	12265027	5.221	5.201e-08	Aminotransferase-like, plant mobile domain family protein
Sb07g008850		7	14918391	14919766	6.698	2.844e-04	Ras-related protein
Sb07g009340		7	16011218	16015090	4.947	1.079e-04	cell wall-associated kinase
Sb07g015581		7	38736940	38752936	-3.133	3.701e-06	unknown
Sb07g019760	Sobic.007G120400	7	50912987	50917049	1.892	3.279e-03	membrane-associated family protein
Sb07g020430	Sobic.007G128100	7	53124431	53127123	5.678	5.554e-09	expressed protein
Sb07g021300	Sobic.007G137400	7	55267891	55278026	2.708	1.090e-05	Nucleotide-diphospho-sugar transferases superfamily protein
Sb07g021940		7	56219220	56221605	4.14	6.739e-11	PEP1 receptor 1
Sb07g022220	Sobic.007G148000	7	56624679	56626157	-3.731	8.532e-07	Heat shock protein DnaJ
Sb07g022320	Sobic.007G149000	7	56757993	56759585	5.878	1.010e-07	Cytochrome P450 superfamily protein
Sb07g022670	Sobic.007G152800	7	57311597	57317111	2.956	1.206e-06	Glutamate decarboxylase
Sb07g022800	Sobic.007G154300	7	57514740	57516077	2.625	1.457e-03	aspartyl protease family protein
Sb07g023140	Sobic.007G157800	7	57977647	57978651	4.794	6.917e-09	Gibberellin receptor GID1L2	qChl3-7
Sb07g023220	Sobic.007G158700	7	58087984	58094032	-3.707	4.120e-08	phospholipase A	qChl3-7
Sb07g023300	Sobic.007G159600	7	58178273	58178773	2.495	1.173e-04	expressed protein	qChl3-7
Sb07g023305		7	58181703	58182204	3.283	3.297e-07	unknown	qChl3-7
Sb07g023750	Sobic.007G164200	7	58708629	58711852	5.951	4.482e-15	unknown	qChl3-7
Sb07g023770	Sobic.007G164300	7	58722654	58723477	11.097	4.100e-21	rotamase	qChl3-7
Sb07g024200	Sobic.007G169500	7	59189842	59193959	-7.492	2.871e-27	Ribosomal protein L1p/L10e family	qChl3-7
Sb07g025190	Sobic.007G181100	7	60212195	60213793	4.048	3.059e-03	MATE efflux family protein	qChl3-7
Sb07g025240	Sobic.007G182000	7	60280418	60283891	-2.248	2.757e-03	hydroxymethylglutaryl-CoA synthase	qChl3-7
Sb07g025843		7	60959427	60960829	2.544	3.131e-03	ethylene-responsive transcription factor ERF114, putative, expressed
Sb07g026730	Sobic.007G199200	7	61846393	61847406	-7.004	9.046e-05	BTB-POZ and MATH domain 2
Sb07g026735		7	61850599	61859978	-5.617	5.940e-06	BTB-POZ and MATH domain 1
Sb07g026830		7	62002485	62003220	6.749	3.697e-04	BTB-POZ and MATH domain 2
Sb07g028240		7	63261436	63263580	3.954	1.873e-03	Wall-associated kinase family protein
Sb07g028320	Sobic.007G216800	7	63318513	63321359	3.269	7.646e-05	unknown
Sb07g028690	Sobic.007G220700	7	63692536	63694006	3.056	2.014e-06	S-adenosyl-L-methionine-dependent methyltransferases superfamily protein
Sb07g029150	Sobic.007G226600	7	64202924	64204263	-2.732	7.046e-04	homeobox associated leucine zipper
Sb08g000550	Sobic.008G004800	8	482761	484840	-2.111	2.050e-03	ferritin-1, chloroplast precursor		qGS-8
Sb08g001970	Sobic.008G022100	8	1986724	1990212	2.366	3.968e-03	apyrase 2		qGS-8
Sb08g002590	Sobic.008G029400	8	2673615	2675815	-2.004	3.860e-03	WRKY DNA-binding protein 55		qGS-8
Sb08g002660	Sobic.008G030600	8	2779571	2780575	2.726	8.624e-04	Protease inhibitor/seed storage/LTP family protein		qGS-8
Sb08g003170	Sobic.008G036800	8	3513569	3514786	3.001	9.886e-04	Chalcone and stilbene synthase family protein		qGS-8
Sb08g003820	Sobic.008G044500	8	4423015	4425471	-3.008	2.466e-03	zinc finger superfamily protein		qGS-8
Sb08g004500	Sobic.008G053200	8	5410066	5411989	-2.127	1.705e-03	fructose-bisphosphate aldolase 2		qGS-8
Sb08g005680	Sobic.008G068300	8	7970658	7977938	2.719	1.647e-04	HXXXD-type acyl-transferase family protein
Sb08g007360	Sobic.008G079600	8	12880958	12901601	-4.448	3.059e-03	12-oxophytodienoate reductase
Sb08g008410	Sobic.008G084800	8	16290761	16298043	2.594	2.722e-04	Zinc induced facilitator-like 1
Sb08g016060	Sobic.008G105500	8	42400363	42403570	3.77	5.201e-08	ureide permease
Sb08g016350	Sobic.008G109300	8	43394893	43396719	3.294	5.466e-07	2-oxoglutarate (2OG) and Fe(II)-dependent oxygenase superfamily protein
Sb08g016370	Sobic.008G109400	8	43447740	43449505	3.246	8.051e-07	2-oxoglutarate (2OG) and Fe(II)-dependent oxygenase superfamily protein
Sb08g018980	Sobic.008G138900	8	49442002	49448429	10.485	5.318e-18	NB-ARC domain-containing disease resistance protein
Sb08g019110	Sobic.008G140300	8	49755157	49758408	-2.855	1.261e-05	Purple acid phosphatases superfamily protein
Sb08g019270	Sobic.008G142000	8	49966103	49970121	-3.693	2.383e-04	expressed protein
Sb08g019500	Sobic.008G144600	8	50252877	50256099	2.391	8.847e-05	Cytochrome P450, family 81
Sb08g019670	Sobic.008G146700	8	50600146	50601817	3.906	2.310e-09	beta-1,3-glucanase 2
Sb08g019720	Sobic.008G147100	8	50726046	50735826	3.141	8.076e-06	MYB family transcription factor
Sb08g022330	Sobic.008G181000	8	54199455	54199808	-3.84	2.396e-03	SAUR-like auxin-responsive protein family
Sb08g022420	Sobic.008G182600	8	54374408	54375215	3.414	6.411e-09	osmotin 34
Sb08g022430	Sobic.008G182700	8	54383918	54384751	2.603	2.833e-03	thaumatin
Sb08g022440	Sobic.008G182800	8	54387710	54388548	2.102	1.810e-03	osmotin 34
Sb08g022850	Sobic.008G187200	8	54944757	54945671	2.825	3.983e-03	NAD(P)-binding Rossmann-fold superfamily protein
Sb09g000290	Sobic.009G000900	9	105613	107110	3.083	4.837e-05	S-adenosyl-L-methionine-dependent methyltransferases
Sb09g000620		9	402970	404852	7.173	5.145e-05	Disease resistance protein
Sb09g000630		9	409066	410521	7.791	6.457e-07	cysteine-rich RLK (RECEPTOR-like protein kinase) 23
Sb09g000800	Sobic.009G006600	9	590010	592240	3.246	1.302e-04	auxin-induced protein 5NG4
Sb09g000990	Sobic.009G009200	9	864640	873264	-2.874	3.636e-07	terpene synthase 21
Sb09g001010	Sobic.009G009400	9	900532	900753	-9.173	3.251e-26	Serine protease inhibitor
Sb09g001020	Sobic.009G009500	9	916980	917204	-2.171	2.335e-03	Serine protease inhibitor
Sb09g001040		9	928438	929340	4.861	7.071e-14	Serine protease inhibitor
Sb09g001050	Sobic.009G009700	9	934058	934258	5.712	1.224e-16	Serine protease inhibitor
Sb09g001200	Sobic.009G012000	9	1057928	1063524	-3.794	6.899e-10	Unknown
Sb09g001295		9	1129441	1130688	-3.121	8.796e-04	disease resistance protein
Sb09g001310	Sobic.009G013400	9	1179313	1182347	3.219	6.458e-06	outer plastid envelope protein 16-1
Sb09g001830	Sobic.009G020700	9	1833279	1834967	-3.301	1.995e-05	expressed protein
Sb09g001985		9	2079797	2080994	3.378	2.388e-06	unknown
Sb09g002760	Sobic.009G032800	9	3001471	3002735	-2.504	3.285e-04	Peroxidase superfamily protein
Sb09g002985		9	3253378	3253661	7.791	3.428e-07	Unknown
Sb09g003640	Sobic.009G043100	9	4136970	4140289	2.318	3.641e-04	F-box/LRR-repeat protein 14
Sb09g003700	Sobic.009G043700	9	4187067	4188209	-2.638	2.626e-05	Glutathione S-transferase family protein
Sb09g004210	Sobic.009G049500	9	4964878	4974438	-7.189	5.145e-05	TOPLESS-related 2
Sb09g004660	Sobic.009G055300	9	5628914	5631024	2.344	5.865e-04	Peroxidase superfamily protein
Sb09g004850	Sobic.009G057400	9	5919626	5921116	-2.997	3.076e-03	Cytochrome c oxidase-related
Sb09g005270		9	6771485	6775784	2.48	1.248e-05	Lactoylglutathione lyase
Sb09g005340	Sobic.009G064100	9	6840457	6840801	-6.843	6.804e-15	Unknown
Sb09g005690	Sobic.009G068700	9	7578784	7589494	-3.079	1.663e-05	glutaminyl-tRNA synthetase
Sb09g005975	Sobic.009G071000	9	8436567	8436956	8.436	2.694e-09	HAD superfamily phosphatase
Sb09g006010	Sobic.009G071300	9	8461460	8462447	-2.61	5.433e-05	HAD superfamily phosphatase
Sb09g006120	Sobic.009G072800	9	8942652	8943418	1.979	4.633e-03	RmlC-like cupins superfamily protein
Sb09g006140	Sobic.009G073000	9	9069901	9071107	-2.443	2.102e-04	Thioredoxin superfamily protein
Sb09g006360	Sobic.009G075500	9	9847562	9857975	3.674	1.852e-06	MADS-box transcription factor family protein
Sb09g006950		9	11363757	11365032	3.407	7.899e-04	Nodulin MtN3 family protein
Sb09g016160		9	40558478	40564228	5.43	5.478e-06	helicase
Sb09g018440	Sobic.009G116800	9	46098300	46107295	6.288	2.503e-03	methyl esterase 3	qAD-9a	qGY-9, qChl2-9a, qBY-9, qChl3-9, qPH-9
Sb09g020000	Sobic.009G133900	9	49032969	49046467	8.222	4.735e-08	inosine-uridine preferring nucleoside hydrolase family protein	qAD-9a	qGY-9, qChl2-9a, qBY-9, qChl3-9, qPH-9
Sb09g020240	Sobic.009G136500	9	49471823	49475817	3.041	3.466e-03	Major facilitator superfamily protein	qAD-9a	qGY-9, qChl2-9a, qBY-9, qChl3-9, qPH-9
Sb09g021016	Sobic.009G145200	9	50446536	50447006	3.241	3.697e-04	ethylene-responsive transcription factor	qAD-9a	qGY-9, qChl2-9a, qBY-9, qChl3-9, qPH-9
Sb09g021250	Sobic.009G147900	9	50714173	50715734	2.158	8.148e-04	alpha/beta-Hydrolases superfamily protein	qAD-9a	qGY-9, qChl2-9a, qBY-9, qChl3-9, qPH-9
Sb09g021490	Sobic.009G151000	9	50944384	50946914	4.533	9.579e-09	Subtilase family protein	qAD-9a	qGY-9, qChl2-9a, qBY-9, qChl3-9, qPH-9
Sb09g021720	Sobic.009G153700	9	51194456	51198230	-1.869	4.910e-03	histone deacetylase 8	qAD-9a	qGY-9, qChl2-9a, qBY-9, qChl3-9, qPH-9
Sb09g022390	Sobic.009G161300	9	52044973	52045370	8.308	1.996e-09	Ribosomal protein	qAD-9a	qGY-9, qChl2-9a, qBY-9, qChl3-9, qPH-9
Sb09g022400	Sobic.009G161700	9	52083991	52084714	-4.038	4.229e-08	cytochrome-c oxidases;electron carriers	qAD-9a	qGY-9, qChl2-9a, qBY-9, qChl3-9, qPH-9
Sb09g023150	Sobic.009G170400	9	52794183	52797589	2.46	7.629e-04	ribonuclease P family protein	qAD-9a	qGY-9, qChl2-9a, qBY-9, qChl3-9, qPH-9
Sb09g023320	Sobic.009G172600	9	52948577	52950281	6.593	1.324e-03	Major facilitator superfamily protein	qAD-9a	qGY-9, qChl2-9a, qBY-9, qChl3-9, qPH-9
Sb09g024840	Sobic.009G189400	9	54319624	54324319	-2.168	5.050e-04	ferredoxin--nitrite reductase	qAD-9a	qGY-9, qChl2-9a, qBY-9, qChl3-9, qPH-9
Sb09g025530	Sobic.009G197400	9	55006797	55008244	2.719	3.915e-07	O-methyltransferase family protein	qAD-9a	qGY-9, qChl2-9a, qBY-9, qChl3-9, qPH-9
Sb09g025540	Sobic.009G197600	9	55018768	55020383	2.155	5.998e-05	O-methyltransferase family protein	qAD-9a	qGY-9, qChl2-9a, qBY-9, qChl3-9, qPH-9
Sb09g025730	Sobic.009G199600	9	55141225	55143647	3.406	2.711e-07	non-symbiotic hemoglobin 2	qAD-9a	qGY-9, qChl2-9a, qBY-9, qChl3-9, qPH-9
Sb09g025900	Sobic.009G201500	9	55284480	55288057	-2.24	2.976e-03	HSP101 Heat shock protein 101	qAD-9a, qChl2-9b	qGY-9, qChl2-9a, qBY-9, qChl3-9, qPH-9
Sb09g026141	Sobic.009G204300	9	55466916	55474425	4.734	1.582e-07	Leucine-rich repeat transmembrane protein kinase	qAD-9a, qChl2-9b	qGY-9, qChl2-9a, qBY-9, qChl3-9, qPH-9
Sb09g026590	Sobic.009G209500	9	55803666	55804847	1.86	2.830e-03	RING/U-box superfamily protein	qAD-9a, qChl2-9b	qGY-9, qChl2-9a, qBY-9, qChl3-9, qPH-9
Sb09g026990	Sobic.009G214300	9	56124071	56125956	2.95	1.638e-06	Unknown	qAD-9a, qChl2-9b	qGY-9, qChl2-9a, qBY-9, qChl3-9, qPH-9
Sb09g027360	Sobic.009G218900	9	56426448	56431434	2.349	1.873e-03	S-adenosyl-L-methionine-dependent methyltransferases superfamily protein	qAD-9a, qChl2-9b	qGY-9, qChl2-9a, qBY-9, qChl3-9, qPH-9
Sb09g027380	Sobic.009G219100	9	56449825	56457574	-2.508	3.752e-03	serine/threonine-protein kinase SNT7, chloroplast precursor	qAD-9a, qChl2-9b	qGY-9, qChl2-9a, qBY-9, qChl3-9, qPH-9
Sb09g027470		9	56561299	56563200	7.612	2.531e-06	Disease resistance protein	qAD-9a, qChl2-9b	qGY-9, qChl2-9a, qBY-9, qChl3-9, qPH-9
Sb09g027590	Sobic.009G221900	9	56662520	56663221	2.783	2.037e-05	seed storage 2S albumin superfamily protein	qAD-9a, qChl2-9b	qGY-9, qChl2-9a, qBY-9, qChl3-9, qPH-9
Sb09g028275		9	57211519	57212920	-2.138	1.394e-03	Unknown	qAD-9a	qGY-9, qChl2-9a, qBY-9, qChl3-9, qPH-9
Sb09g028890	Sobic.009G236400	9	57684814	57686979	2.326	1.044e-04	Iron-sulfur cluster, SufE/NifU family protein	qAD-9a	qGY-9, qChl2-9a, qBY-9, qChl3-9, qPH-9
Sb09g028960	Sobic.009G237200	9	57721281	57723990	3.573	1.520e-08	ribosomal protein L13	qAD-9a	qGY-9, qChl2-9a, qBY-9, qChl3-9, qPH-9
Sb09g029540	Sobic.009G244000	9	58186320	58188353	5.903	3.935e-11	AMP-dependent synthetase	qAD-9a	qGY-9, qChl2-9a, qBY-9, qChl3-9, qPH-9
Sb09g029640	Sobic.009G245400	9	58275799	58283150	-4.893	2.105e-07	Rad21 / Rec8 like protein	qAD-9a	qGY-9, qChl2-9a, qBY-9, qChl3-9, qPH-9
Sb09g029830	Sobic.009G247500	9	58469457	58470566	7.692	5.586e-08	ovate family protein 7
Sb09g030390	Sobic.009G253300	9	58924518	58925737	4.15	9.947e-10	myb-like transcription factor family protein
Sb09g030670	Sobic.009G256900	9	59304663	59310433	8.39	2.441e-21	Unknown
Sb10g000950	Sobic.010G008300	10	672423	673120	6.288	4.924e-03	DNA binding domain containing protein
Sb10g001420	Sobic.010G014200	10	1157358	1159691	2.167	4.824e-03	unknown
Sb10g001550	Sobic.010G015800	10	1247899	1250677	2.71	2.381e-04	zinc RING finger protein
Sb10g001620	Sobic.010G016500	10	1301379	1302389	2.361	1.211e-03	dehydration-responsive element-binding protein, putative
Sb10g002280	Sobic.010G024300	10	1972627	1977053	-8.983	1.586e-11	expressed protein
Sb10g002440	Sobic.010G026500	10	2107007	2108028	2.24	4.267e-04	expressed protein
Sb10g002870	Sobic.010G031700	10	2522772	2523821	2.184	2.757e-03	Pathogenesis-related thaumatin superfamily protein
Sb10g002880	Sobic.010G031900	10	2528680	2529611	-5.763	3.861e-18	early nodulin-related protein
Sb10g002980	Sobic.010G033200	10	2586000	2589061	2.188	1.771e-03	cadmium tolerance 1
Sb10g004050	Sobic.010G046500	10	3588435	3590526	2.123	1.451e-03	Unknown
Sb10g005700	Sobic.010G066000	10	5161390	5164687	3.305	1.118e-05	cinnamoyl coa reductase 1
Sb10g006000		10	5428674	5430108	-4.403	4.598e-04	glutamate receptor 2.8
Sb10g006050	Sobic.010G069300	10	5472741	5474444	-3.354	7.025e-05	Cytochrome P450, family 709
Sb10g006270	Sobic.010G071800	10	5711950	5714251	-2.758	1.420e-05	cinnamyl-alcohol dehydrogenase
Sb10g006350	Sobic.010G072700	10	5832871	5835669	-2.462	9.126e-04	Heat shock protein DnaJ
Sb10g006550	Sobic.010G074800	10	6000267	6000617	4.127	8.309e-05	Unknown
Sb10g006570	Sobic.010G075100	10	6065861	6067239	-6.953	1.173e-04	myb-like DNA-binding domain
Sb10g006625	Sobic.010G076500	10	6198884	6201043	-7.948	1.889e-07	unknown
Sb10g006900	Sobic.010G079600	10	6612406	6612720	6.749	1.582e-04	unknown
Sb10g007320	Sobic.010G084600	10	7130453	7131702	-4.92	4.681e-14	12-oxophytodienoate reductase 2
Sb10g007600	Sobic.010G087800	10	7433097	7433914	2.963	2.678e-05	HSP20-like chaperones superfamily protein
Sb10g007610	Sobic.010G087900	10	7434249	7435606	4.112	8.331e-11	plasma membrane intrinsic protein
Sb10g007670	Sobic.010G088500	10	7475847	7476916	-4.318	6.923e-04	Phosphate-responsive 1 family protein
Sb10g007680	Sobic.010G088600	10	7494163	7500919	-2.024	3.752e-03	mRNA splicing factor
Sb10g008213	Sobic.010G094300	10	8299870	8300836	7.766	2.856e-07	expressed protein
Sb10g008480	Sobic.010G097300	10	8720553	8723638	4.268	3.059e-03	cellulase
Sb10g008910	Sobic.010G102100	10	9394844	9395080	-6.672	5.054e-04	expressed protein
Sb10g009820		10	11793194	11797879	7.639	3.140e-06	expressed protein
Sb10g011200	Sobic.010G127800	10	16270594	16272571	3.683	2.457e-05	Major facilitator superfamily protein
Sb10g011210	Sobic.010G128000	10	16347525	16350484	4.457	2.040e-08	aspartyl protease family protein
Sb10g011290	Sobic.010G128300	10	16508790	16509981	2.668	3.937e-03	Peroxidase superfamily protein
Sb10g012970	Sobic.010G134700	10	19765349	19768827	-3.486	8.266e-08	peptidyl-prolyl cis-trans isomerase family protein
Sb10g019680	Sobic.010G147200	10	41927874	41930156	2.338	5.740e-04	Aluminium activated malate transporter family protein
Sb10g021080	Sobic.010G158500	10	46457000	46457491	2.162	8.893e-04	RING/U-box superfamily protein
Sb10g021250	Sobic.010G159700	10	46877190	46878737	9.964	1.489e-27	alpha/beta-Hydrolases superfamily protein
Sb10g021570	Sobic.010G161000	10	47512037	47513585	7.949	8.244e-09	CBL-interacting protein kinase 12
Sb10g021935	Sobic.010G165700	10	48802361	48804238	4.848	2.236e-04	Nucleic acid-binding retrotransposon protein
Sb10g021940	Sobic.010G166000	10	48863315	48866917	8.436	9.579e-09	ESP1 hydroxyproline-rich glycoprotein family protein
Sb10g022340	Sobic.010G170600	10	49929672	49931250	-2.88	9.601e-05	Heat shock transcription factor A7A
Sb10g022470	Sobic.010G172200	10	50340814	50342632	3.089	2.647e-05	Cytochrome P450, family 79
Sb10g023060	Sobic.010G179000	10	51431786	51433347	-7.696	4.133e-07	indole-3-acetate beta-D-glucosyltransferase
Sb10g023110	Sobic.010G179400	10	51471961	51473822	-9.797	1.048e-26	UDP-glucosyl transferase
Sb10g023150	Sobic.010G179900	10	51537362	51539277	5.927	4.491e-08	HXXXD-type acyl-transferase family protein
Sb10g024120	Sobic.010G191600	10	53013993	53018613	2.474	4.727e-03	Cytochrome P450, family 93
Sb10g024130	Sobic.010G191700	10	53022271	53024376	3.218	3.580e-04	Cytochrome P450, family 93
Sb10g024260	Sobic.010G193000	10	53217671	53218642	6.527	3.520e-10	expressed protein
Sb10g024280	Sobic.010G193200	10	53231712	53232638	8.662	8.150e-11	expressed protein
Sb10g025010	Sobic.010G202100	10	54183655	54186829	1.891	3.424e-03	Leucine-rich repeat protein kinase family protein
Sb10g025150	Sobic.010G204100	10	54335382	54337281	-2.831	3.096e-05	Cytochrome P450 71D7
Sb10g025160	Sobic.010G204200	10	54337696	54339529	-2.207	1.049e-03	Cytochrome P450, family 71
Sb10g025286		10	54538854	54542350	4.349	2.903e-04	disease resistance protein
Sb10g025740	Sobic.010G210700	10	55112772	55114350	2.134	1.566e-03	NAD(P)-binding Rossmann-fold superfamily protein
Sb10g026890		10	56300586	56301581	7.097	5.145e-05	FAR1-related sequence 3
Sb10g028070	Sobic.010G240400	10	57970633	57971473	3.934	3.662e-07	beta-expansin precursor
Sb10g028150	Sobic.010G241300	10	58046086	58046619	2.035	1.437e-03	calmodulin 4
Sb10g028220	Sobic.010G242100	10	58086677	58088301	2.715	3.554e-04	CytochromeP450 family 716
Sb10g028250	Sobic.010G242400	10	58103941	58108640	-1.95	3.997e-03	cysteine-rich RLK (RECEPTOR-like protein kinase
Sb10g028440		10	58266199	58267197	-3.807	5.670e-08	Concanavalin A-like lectin protein kinase family protein
Sb10g028450	Sobic.010G245200	10	58269656	58270967	-2.704	7.012e-04	expressed protein
Sb10g028640	Sobic.010G247600	10	58495460	58497899	4.268	4.003e-03	protein phosphatase 2C
Sb10g028700		10	58563639	58568306	5.974	5.610e-16	choline monooxygenase
Sb10g030090	Sobic.010G265600	10	59835854	59837166	-2.551	1.246e-04	Unknown
Sb10g030175		10	59885103	59890749	-4.432	2.105e-07	calcium-dependent protein kinase
Sb10g030270	Sobic.010G267700	10	59958634	59962942	2.548	7.842e-04	Leucine-rich receptor-like protein kinase family protein
Sb10g030520	Sobic.010G270300	10	60192762	60195085	2.178	3.840e-04	Cell cycle control phosphatase superfamily protein
Sb10g030610	Sobic.010G271400	10	60282607	60283493	4.119	1.577e-04	Unknown
Sb10g030710	Sobic.010G272700	10	60343678	60344799	2.722	1.688e-03	exo70 exocyst complex subunit family protein
Sb10g030830		10	60485830	60493712	4.734	1.138e-07	FAD-binding Berberine family protein
Sb0125s002020	Sobic.K010200	super_125	18271	18900	6.647	5.054e-04	SAUR-like auxin-responsive protein
Sb1306s002010	Sobic.K012700	super_1306	1007	2565	7.901	3.251e-26	phospholipase
Sb0221s002050		super_221	4156	6140	-2.956	3.528e-03	unknown
Sb2967s002010	Sobic.K028200	super_2967	1091	2502	2.661	9.126e-04	Cytochrome p450 78a9
Sb0460s002010	Sobic.K031700	super_460	8	3503	2.624	1.152e-03	Flavin-binding monooxygenase family protein
Sb0541s002010	Sobic.K033000	super_541	59	2338	4.737	2.974e-10	Ribosomal protein
Sb0067s002110	Sobic.K041000	super_67	28883	31305	1.925	3.692e-03	Cell wall invertase 2
Sb0067s002240	Sobic.K041200	super_67	71506	73552	-7.428	3.140e-06	Cell wall invertase 2
